# Supplementary material for: Molecular Determinants of Macrophage Polarization in Glioblastoma and Implications for Tumor Progression
Source: Cells. 2026 Mar 13;15(6):508. doi: 10.3390/cells15060508 (PMC13025859; doi:10.3390/cells15060508)
Supplement: Supplementary file 1 [file cells-15-00508-s001.zip]

Archive with 3 entries (2 files):
- Supplementary cells-4126465/
- Supplementary cells-4126465/Supplementable Table2.xlsx
- Supplementary cells-4126465/Supplementary.docx
