# Supplementary material for: Molecular Determinants of Macrophage Polarization in Glioblastoma and Implications for Tumor Progression
Source: Cells. 2026 Mar 13;15(6):508. doi: 10.3390/cells15060508 (PMC13025859; doi:10.3390/cells15060508)
Supplement: Supplementary file 1 [file cells-15-00508-s001.zip › Supplementary cells-4126465/Supplementable Table2.xlsx]

## Sheet: All
x	y	r	p
A1BG	Macrophages M0	0.0218725	0.7758
A1BG-AS1	Macrophages M0	0.00470099	0.9512
A1CF	Macrophages M0	0.0666399	0.3851
A2M	Macrophages M0	-0.0982801	0.1996
A2M-AS1	Macrophages M0	-0.0135508	0.86
A2ML1	Macrophages M0	-0.245671	0.0012
A2ML1-AS1	Macrophages M0	-0.0292233	0.7035
A2ML1-AS2	Macrophages M0	-0.0293889	0.7019
A2MP1	Macrophages M0	-0.00526518	0.9453
A3GALT2	Macrophages M0	0.0580441	0.4495
A4GALT	Macrophages M0	0.0590696	0.4415
A4GNT	Macrophages M0	-0.00108902	0.9887
AAAS	Macrophages M0	0.189913	0.0126
AACS	Macrophages M0	0.0839618	0.2735
AACSP1	Macrophages M0	-0.0518959	0.499
AADAC	Macrophages M0	0.00750879	0.9221
AADACL2	Macrophages M0	-0.0134744	0.8607
AADACL2-AS1	Macrophages M0	-0.0461075	0.5481
AADACL3	Macrophages M0	0.0100145	0.8963
AADACL4	Macrophages M0	-0.0631604	0.4104
AADACP1	Macrophages M0	-0.179149	0.0187
AADAT	Macrophages M0	0.247843	0.001
AAGAB	Macrophages M0	-0.10614	0.1658
AAK1	Macrophages M0	-0.0469182	0.5411
AAMDC	Macrophages M0	-0.0327678	0.6696
AAMP	Macrophages M0	0.0896964	0.2419
AANAT	Macrophages M0	-0.165428	0.0301
AAR2	Macrophages M0	0.321336	0
AARD	Macrophages M0	-0.0350707	0.6479
AARS	Macrophages M0	0.165156	0.0304
AARS2	Macrophages M0	0.24738	0.0011
AARSD1	Macrophages M0	0.249209	0.001
AARSP1	Macrophages M0	-0.0779411	0.3095
AASDH	Macrophages M0	0.0592992	0.4397
AASDHPPT	Macrophages M0	0.0308853	0.6875
AASS	Macrophages M0	0.129947	0.0893
AATBC	Macrophages M0	-0.0569798	0.4578
AATF	Macrophages M0	0.163958	0.0316
AATK	Macrophages M0	-0.0292721	0.7031
ABALON	Macrophages M0	0.00706572	0.9267
ABAT	Macrophages M0	0.0161451	0.8335
ABBA01006766.1	Macrophages M0	-0.028716	0.7085
ABCA1	Macrophages M0	0.0137771	0.8576
ABCA10	Macrophages M0	0.143306	0.0607
ABCA11P	Macrophages M0	0.109194	0.1539
ABCA12	Macrophages M0	-0.0400389	0.602
ABCA13	Macrophages M0	-0.0251648	0.7432
ABCA17P	Macrophages M0	-0.0839632	0.2735
ABCA2	Macrophages M0	-0.0242014	0.7527
ABCA3	Macrophages M0	0.133564	0.0807
ABCA4	Macrophages M0	0.0383219	0.6177
ABCA5	Macrophages M0	-0.135583	0.0762
ABCA6	Macrophages M0	0.0100512	0.8959
ABCA7	Macrophages M0	-0.0895036	0.243
ABCA8	Macrophages M0	-0.0727245	0.3431
ABCA9	Macrophages M0	0.103486	0.1767
ABCA9-AS1	Macrophages M0	0.03541	0.6447
ABCB1	Macrophages M0	-0.179572	0.0184
ABCB10	Macrophages M0	0.160179	0.0358
ABCB10P1	Macrophages M0	-0.172102	0.024
ABCB10P3	Macrophages M0	-0.0339587	0.6583
ABCB10P4	Macrophages M0	0.0216731	0.7778
ABCB11	Macrophages M0	-0.122573	0.1092
ABCB4	Macrophages M0	0.0621375	0.4181
ABCB5	Macrophages M0	0.304069	0.0001
ABCB6	Macrophages M0	0.259819	0.0006
ABCB7	Macrophages M0	-0.0848877	0.2682
ABCB8	Macrophages M0	0.245358	0.0012
ABCB9	Macrophages M0	0.0664454	0.3865
ABCC1	Macrophages M0	0.077957	0.3094
ABCC10	Macrophages M0	0.251401	0.0009
ABCC11	Macrophages M0	-0.0254684	0.7402
ABCC12	Macrophages M0	-0.047031	0.5401
ABCC13	Macrophages M0	-0.125478	0.101
ABCC2	Macrophages M0	0.0670242	0.3823
ABCC3	Macrophages M0	-0.13289	0.0822
ABCC4	Macrophages M0	0.0516721	0.5008
ABCC5	Macrophages M0	0.0657597	0.3914
ABCC5-AS1	Macrophages M0	0.0621375	0.4181
ABCC6	Macrophages M0	-0.126264	0.0988
ABCC6P1	Macrophages M0	0.135078	0.0773
ABCC6P2	Macrophages M0	-0.066215	0.3881
ABCC8	Macrophages M0	0.0108692	0.8875
ABCC9	Macrophages M0	-0.0920103	0.23
ABCD1	Macrophages M0	-0.037416	0.626
ABCD1P2	Macrophages M0	-0.00729223	0.9244
ABCD1P3	Macrophages M0	0.0428164	0.5771
ABCD1P4	Macrophages M0	-0.0714161	0.3519
ABCD1P5	Macrophages M0	-0.106836	0.163
ABCD2	Macrophages M0	-0.0829747	0.2792
ABCD3	Macrophages M0	0.104107	0.1741
ABCD4	Macrophages M0	0.15378	0.044
ABCE1	Macrophages M0	0.22076	0.0036
ABCF1	Macrophages M0	0.237798	0.0017
ABCF2	Macrophages M0	0.138983	0.069
ABCF2P1	Macrophages M0	0.0333355	0.6642
ABCF2P2	Macrophages M0	0.0368756	0.631
ABCF3	Macrophages M0	0.200567	0.0083
ABCG1	Macrophages M0	-0.181798	0.017
ABCG2	Macrophages M0	-0.204513	0.0071
ABCG4	Macrophages M0	-0.0123643	0.8721
ABCG5	Macrophages M0	-0.0456237	0.5523
ABCG8	Macrophages M0	-0.0405179	0.5977
ABHD1	Macrophages M0	-0.260638	0.0006
ABHD10	Macrophages M0	-0.190537	0.0123
ABHD11	Macrophages M0	0.0488472	0.5246
ABHD11-AS1	Macrophages M0	0.0809084	0.2914
ABHD12	Macrophages M0	-0.0144589	0.8507
ABHD12B	Macrophages M0	-0.12772	0.095
ABHD13	Macrophages M0	-0.00707788	0.9266
ABHD14A	Macrophages M0	-0.153464	0.0444
ABHD14A-ACY1	Macrophages M0	0.00684096	0.929
ABHD14B	Macrophages M0	-0.249784	0.001
ABHD15	Macrophages M0	-0.0814201	0.2883
ABHD15-AS1	Macrophages M0	0.0577806	0.4515
ABHD16A	Macrophages M0	0.143934	0.0596
ABHD17A	Macrophages M0	0.258461	0.0006
ABHD17AP1	Macrophages M0	0.136207	0.0748
ABHD17AP3	Macrophages M0	0.140679	0.0657
ABHD17AP4	Macrophages M0	0.0274287	0.721
ABHD17AP5	Macrophages M0	0.150235	0.0492
ABHD17AP6	Macrophages M0	0.139009	0.069
ABHD17AP7	Macrophages M0	0.0879431	0.2513
ABHD17AP8	Macrophages M0	0.145949	0.0561
ABHD17AP9	Macrophages M0	0.174882	0.0218
ABHD17B	Macrophages M0	-0.025532	0.7395
ABHD17C	Macrophages M0	0.00065813	0.9932
ABHD18	Macrophages M0	-0.0734165	0.3385
ABHD2	Macrophages M0	0.238207	0.0017
ABHD3	Macrophages M0	-0.00631198	0.9345
ABHD4	Macrophages M0	0.0299982	0.6961
ABHD5	Macrophages M0	-0.0691266	0.3676
ABHD6	Macrophages M0	-0.125318	0.1014
ABHD8	Macrophages M0	-0.0314018	0.6826
ABI1	Macrophages M0	-0.269918	0.0003
ABI1P1	Macrophages M0	0.102749	0.1798
ABI2	Macrophages M0	0.196483	0.0098
ABI3	Macrophages M0	-0.301854	0.0001
ABI3BP	Macrophages M0	-0.0945307	0.2174
ABITRAM	Macrophages M0	-0.0287831	0.7078
ABITRAMP1	Macrophages M0	0.0501276	0.5137
ABL1	Macrophages M0	0.305452	0
ABL2	Macrophages M0	0.125851	0.1
ABLIM1	Macrophages M0	-0.0459915	0.5491
ABLIM2	Macrophages M0	-0.0907734	0.2363
ABLIM3	Macrophages M0	-0.0966251	0.2073
ABO	Macrophages M0	0.088475	0.2484
ABR	Macrophages M0	-0.106463	0.1645
ABRA	Macrophages M0	-0.0703661	0.359
ABRACL	Macrophages M0	-0.0471079	0.5394
ABRAXAS1	Macrophages M0	-0.133215	0.0815
ABRAXAS2	Macrophages M0	0.0920665	0.2297
ABT1	Macrophages M0	0.0608737	0.4276
ABT1P1	Macrophages M0	0.0772321	0.3139
ABTB1	Macrophages M0	-0.0914007	0.2331
ABTB2	Macrophages M0	0.185132	0.015
AC000032.1	Macrophages M0	0.0536724	0.4844
AC000036.1	Macrophages M0	0.0971548	0.2048
AC000041.1	Macrophages M0	-0.0824152	0.2825
AC000058.1	Macrophages M0	-0.0499437	0.5153
AC000061.1	Macrophages M0	-0.0618756	0.42
AC000067.1	Macrophages M0	0.178419	0.0192
AC000068.1	Macrophages M0	0.0223576	0.771
AC000068.2	Macrophages M0	0.11342	0.1385
AC000077.1	Macrophages M0	0.279175	0.0002
AC000078.1	Macrophages M0	0.199994	0.0085
AC000081.1	Macrophages M0	0.0418504	0.5857
AC000089.1	Macrophages M0	-0.103381	0.1772
AC000099.1	Macrophages M0	-0.0413577	0.5901
AC000111.2	Macrophages M0	-0.000562946	0.9942
AC000120.1	Macrophages M0	-0.0194823	0.7998
AC000123.1	Macrophages M0	0.255825	0.0007
AC000123.2	Macrophages M0	0.294188	0.0001
AC000123.3	Macrophages M0	0.225917	0.0029
AC000124.1	Macrophages M0	-0.113308	0.1389
AC000362.1	Macrophages M0	-0.0611238	0.4257
AC000367.1	Macrophages M0	0.0587843	0.4437
AC000372.1	Macrophages M0	-0.0253789	0.741
AC000374.1	Macrophages M0	-0.0221345	0.7732
AC000403.1	Macrophages M0	-0.0113643	0.8824
AC001226.1	Macrophages M0	0.0685569	0.3715
AC002044.1	Macrophages M0	-0.0298265	0.6977
AC002044.2	Macrophages M0	-0.0105809	0.8904
AC002044.3	Macrophages M0	0.125462	0.101
AC002056.1	Macrophages M0	0.0480331	0.5315
AC002056.2	Macrophages M0	0.107046	0.1622
AC002059.1	Macrophages M0	-0.0681731	0.3742
AC002059.2	Macrophages M0	0.00936132	0.903
AC002064.1	Macrophages M0	-0.0904535	0.238
AC002064.2	Macrophages M0	-0.068838	0.3696
AC002064.3	Macrophages M0	-0.0912344	0.2339
AC002066.1	Macrophages M0	-0.147045	0.0542
AC002069.1	Macrophages M0	-0.0742503	0.333
AC002069.2	Macrophages M0	0.114735	0.1339
AC002069.3	Macrophages M0	0.0532929	0.4875
AC002070.1	Macrophages M0	-0.0847964	0.2687
AC002075.1	Macrophages M0	0.0167362	0.8275
AC002075.2	Macrophages M0	-0.0384119	0.6169
AC002076.1	Macrophages M0	0.118079	0.1229
AC002076.2	Macrophages M0	0.0617911	0.4207
AC002090.1	Macrophages M0	0.139859	0.0673
AC002091.1	Macrophages M0	-0.232401	0.0022
AC002091.2	Macrophages M0	-0.202011	0.0079
AC002094.1	Macrophages M0	0.0894597	0.2432
AC002094.4	Macrophages M0	0.219059	0.0039
AC002094.5	Macrophages M0	0.0624131	0.416
AC002101.1	Macrophages M0	-0.151277	0.0476
AC002115.1	Macrophages M0	-0.0017518	0.9818
AC002116.1	Macrophages M0	0.0325845	0.6713
AC002116.2	Macrophages M0	0.155327	0.0419
AC002127.1	Macrophages M0	0.0766394	0.3177
AC002128.1	Macrophages M0	-0.0380768	0.62
AC002128.2	Macrophages M0	-0.113061	0.1398
AC002306.1	Macrophages M0	-0.0534561	0.4861
AC002310.1	Macrophages M0	-0.0429237	0.5761
AC002310.2	Macrophages M0	0.0634043	0.4086
AC002310.3	Macrophages M0	0.0206482	0.788
AC002310.4	Macrophages M0	-0.0309044	0.6874
AC002310.5	Macrophages M0	0.110379	0.1495
AC002347.1	Macrophages M0	0.142884	0.0615
AC002347.2	Macrophages M0	-0.00294844	0.9694
AC002350.1	Macrophages M0	-0.0313915	0.6827
AC002351.1	Macrophages M0	0.128075	0.0941
AC002366.1	Macrophages M0	-0.0184563	0.8101
AC002367.1	Macrophages M0	0.105148	0.1698
AC002368.1	Macrophages M0	-0.1053	0.1692
AC002375.1	Macrophages M0	-0.0647581	0.3987
AC002378.1	Macrophages M0	0.0462332	0.547
AC002381.1	Macrophages M0	-0.0529596	0.4902
AC002383.1	Macrophages M0	-0.106844	0.163
AC002386.1	Macrophages M0	-0.0689731	0.3686
AC002398.1	Macrophages M0	0.112703	0.141
AC002398.2	Macrophages M0	-0.0737582	0.3363
AC002400.1	Macrophages M0	0.162784	0.0329
AC002401.1	Macrophages M0	0.181728	0.017
AC002401.2	Macrophages M0	0.135092	0.0772
AC002401.3	Macrophages M0	0.0789038	0.3035
AC002401.4	Macrophages M0	0.0685677	0.3715
AC002428.1	Macrophages M0	-0.00955389	0.901
AC002428.2	Macrophages M0	-0.0463979	0.5456
AC002429.1	Macrophages M0	0.0795681	0.2995
AC002429.2	Macrophages M0	-0.0588922	0.4428
AC002451.1	Macrophages M0	-0.222226	0.0034
AC002451.2	Macrophages M0	-0.105454	0.1686
AC002454.1	Macrophages M0	-0.0816448	0.287
AC002456.1	Macrophages M0	-0.149794	0.0498
AC002456.2	Macrophages M0	-0.127291	0.0961
AC002460.1	Macrophages M0	-0.0451586	0.5564
AC002463.1	Macrophages M0	0.104288	0.1734
AC002464.1	Macrophages M0	-0.15304	0.045
AC002465.1	Macrophages M0	-0.125082	0.1021
AC002467.1	Macrophages M0	-0.195318	0.0102
AC002470.1	Macrophages M0	-0.158734	0.0375
AC002472.1	Macrophages M0	0.00231084	0.976
AC002480.1	Macrophages M0	0.136328	0.0746
AC002480.2	Macrophages M0	0.157831	0.0387
AC002486.1	Macrophages M0	0.133441	0.081
AC002486.2	Macrophages M0	0.115501	0.1314
AC002487.1	Macrophages M0	-0.0487741	0.5252
AC002504.1	Macrophages M0	-0.0663433	0.3872
AC002511.1	Macrophages M0	0.064731	0.3989
AC002511.2	Macrophages M0	0.118873	0.1204
AC002519.1	Macrophages M0	0.174001	0.0224
AC002519.2	Macrophages M0	0.00572496	0.9406
AC002524.1	Macrophages M0	0.112066	0.1433
AC002525.1	Macrophages M0	-0.0268176	0.7269
AC002540.1	Macrophages M0	0.117966	0.1233
AC002542.1	Macrophages M0	0.0101169	0.8952
AC002543.1	Macrophages M0	0.225052	0.003
AC002545.1	Macrophages M0	-0.0903251	0.2386
AC002546.1	Macrophages M0	-0.12619	0.099
AC002550.1	Macrophages M0	-0.0585089	0.4458
AC002550.2	Macrophages M0	0.0883787	0.249
AC002551.1	Macrophages M0	0.0162617	0.8323
AC002553.1	Macrophages M0	0.154346	0.0432
AC002553.2	Macrophages M0	0.114259	0.1356
AC002558.1	Macrophages M0	0.139321	0.0683
AC002558.2	Macrophages M0	0.0588	0.4436
AC002558.3	Macrophages M0	0.174666	0.0219
AC002563.1	Macrophages M0	0.0939902	0.22
AC002984.1	Macrophages M0	0.06505	0.3965
AC002985.1	Macrophages M0	0.0630865	0.411
AC002996.1	Macrophages M0	-0.116903	0.1267
AC003001.1	Macrophages M0	0.00739604	0.9233
AC003001.2	Macrophages M0	0.103784	0.1755
AC003002.1	Macrophages M0	0.0119561	0.8763
AC003002.2	Macrophages M0	0.107178	0.1617
AC003002.3	Macrophages M0	0.120209	0.1162
AC003005.1	Macrophages M0	0.257164	0.0007
AC003005.2	Macrophages M0	0.0218367	0.7762
AC003006.1	Macrophages M0	0.147621	0.0533
AC003009.1	Macrophages M0	-0.0590208	0.4418
AC003035.1	Macrophages M0	-0.0650909	0.3963
AC003035.2	Macrophages M0	-0.0333461	0.6641
AC003043.1	Macrophages M0	0.0299898	0.6961
AC003045.1	Macrophages M0	0.0675796	0.3784
AC003070.1	Macrophages M0	-0.183685	0.0159
AC003070.2	Macrophages M0	-0.187431	0.0138
AC003071.1	Macrophages M0	0.0165021	0.8299
AC003071.2	Macrophages M0	-0.0742101	0.3333
AC003072.1	Macrophages M0	-0.0492181	0.5214
AC003080.1	Macrophages M0	0.0955832	0.2123
AC003084.1	Macrophages M0	0.0247497	0.7472
AC003087.1	Macrophages M0	-0.075046	0.3279
AC003092.1	Macrophages M0	-0.08426	0.2718
AC003092.2	Macrophages M0	-0.0747882	0.3295
AC003098.1	Macrophages M0	0.0727412	0.343
AC003101.1	Macrophages M0	-0.0628363	0.4128
AC003101.2	Macrophages M0	0.0256388	0.7385
AC003102.1	Macrophages M0	0.0774459	0.3126
AC003112.1	Macrophages M0	-0.0285914	0.7097
AC003659.1	Macrophages M0	0.0889157	0.2461
AC003665.1	Macrophages M0	0.136133	0.075
AC003666.1	Macrophages M0	0.230695	0.0023
AC003669.1	Macrophages M0	-0.125229	0.1017
AC003681.1	Macrophages M0	0.147208	0.054
AC003682.1	Macrophages M0	0.1829	0.0163
AC003684.1	Macrophages M0	-0.131969	0.0844
AC003685.1	Macrophages M0	0.178558	0.0191
AC003685.2	Macrophages M0	0.0912357	0.2339
AC003686.1	Macrophages M0	-0.0250156	0.7446
AC003687.1	Macrophages M0	-0.0549398	0.4741
AC003688.1	Macrophages M0	-0.093129	0.2243
AC003688.2	Macrophages M0	-0.029869	0.6973
AC003956.1	Macrophages M0	0.198716	0.009
AC003957.1	Macrophages M0	0.0693099	0.3663
AC003958.1	Macrophages M0	0.0170866	0.8239
AC003958.2	Macrophages M0	-0.150216	0.0492
AC003965.1	Macrophages M0	-0.23218	0.0022
AC003965.2	Macrophages M0	-0.0372797	0.6273
AC003973.1	Macrophages M0	-0.0777769	0.3105
AC003973.2	Macrophages M0	0.0989981	0.1963
AC003975.1	Macrophages M0	-0.0057676	0.9401
AC003976.1	Macrophages M0	0.109765	0.1517
AC003982.1	Macrophages M0	0.0975356	0.2031
AC003984.1	Macrophages M0	-0.0370152	0.6298
AC003985.1	Macrophages M0	-0.000295818	0.9969
AC003986.1	Macrophages M0	-0.133268	0.0814
AC003986.2	Macrophages M0	-0.0314617	0.682
AC003986.3	Macrophages M0	-0.0384393	0.6166
AC003988.1	Macrophages M0	-0.10068	0.1888
AC003989.1	Macrophages M0	0.166167	0.0294
AC003989.2	Macrophages M0	-0.0282627	0.7128
AC003991.1	Macrophages M0	0.0437584	0.5687
AC003991.2	Macrophages M0	-0.0237013	0.7576
AC004000.1	Macrophages M0	0.0239708	0.7549
AC004004.1	Macrophages M0	-0.0313698	0.6829
AC004006.1	Macrophages M0	0.10248	0.181
AC004009.1	Macrophages M0	0.0588617	0.4431
AC004009.2	Macrophages M0	0.0471582	0.539
AC004009.3	Macrophages M0	0.0732227	0.3398
AC004012.1	Macrophages M0	-0.0764196	0.3191
AC004014.1	Macrophages M0	-0.128413	0.0932
AC004014.2	Macrophages M0	-0.0393267	0.6085
AC004022.1	Macrophages M0	-0.0328089	0.6692
AC004022.2	Macrophages M0	0.0493096	0.5206
AC004023.1	Macrophages M0	-0.0428331	0.5769
AC004024.1	Macrophages M0	0.137736	0.0716
AC004034.1	Macrophages M0	0.136069	0.0751
AC004039.1	Macrophages M0	0.081823	0.2859
AC004052.1	Macrophages M0	0.0213333	0.7812
AC004053.1	Macrophages M0	0.128616	0.0927
AC004054.1	Macrophages M0	0.0314281	0.6823
AC004057.1	Macrophages M0	-0.0128624	0.867
AC004063.1	Macrophages M0	0.0207172	0.7874
AC004066.1	Macrophages M0	-0.0278079	0.7173
AC004066.2	Macrophages M0	-0.0816115	0.2872
AC004067.1	Macrophages M0	-6.99285e-06	0.9999
AC004069.1	Macrophages M0	0.0102549	0.8938
AC004069.2	Macrophages M0	0.0685381	0.3717
AC004074.1	Macrophages M0	-0.0611238	0.4257
AC004076.1	Macrophages M0	-0.0341342	0.6567
AC004076.2	Macrophages M0	0.217929	0.0041
AC004080.1	Macrophages M0	-0.00728797	0.9244
AC004080.2	Macrophages M0	0.0897856	0.2415
AC004080.3	Macrophages M0	0.00807892	0.9162
AC004080.4	Macrophages M0	-0.00281299	0.9708
AC004080.5	Macrophages M0	0.0655459	0.393
AC004080.6	Macrophages M0	-0.0448347	0.5592
AC004083.1	Macrophages M0	-0.105512	0.1683
AC004086.1	Macrophages M0	0.0945823	0.2171
AC004112.1	Macrophages M0	0.0788011	0.3042
AC004129.1	Macrophages M0	-0.0179053	0.8157
AC004129.2	Macrophages M0	0.00547511	0.9432
AC004130.1	Macrophages M0	-0.160089	0.0359
AC004134.1	Macrophages M0	0.0219894	0.7746
AC004147.1	Macrophages M0	-0.00893694	0.9074
AC004147.2	Macrophages M0	-0.106096	0.166
AC004147.3	Macrophages M0	-0.104808	0.1712
AC004147.4	Macrophages M0	-0.0940869	0.2196
AC004147.5	Macrophages M0	-0.0329547	0.6678
AC004148.1	Macrophages M0	-0.0559385	0.4661
AC004148.2	Macrophages M0	0.150485	0.0488
AC004151.1	Macrophages M0	-0.228774	0.0025
AC004156.1	Macrophages M0	0.338245	0
AC004156.2	Macrophages M0	0.0144129	0.8511
AC004158.1	Macrophages M0	0.119092	0.1197
AC004160.1	Macrophages M0	-0.05526	0.4715
AC004160.2	Macrophages M0	-0.0284343	0.7112
AC004217.1	Macrophages M0	0.190024	0.0125
AC004217.2	Macrophages M0	0.0698296	0.3627
AC004221.1	Macrophages M0	-0.0203102	0.7914
AC004223.1	Macrophages M0	0.137529	0.072
AC004223.2	Macrophages M0	0.091826	0.2309
AC004223.3	Macrophages M0	0.000748614	0.9922
AC004223.4	Macrophages M0	0.130612	0.0877
AC004224.1	Macrophages M0	0.0112551	0.8835
AC004224.2	Macrophages M0	0.0976298	0.2026
AC004231.1	Macrophages M0	-0.0515814	0.5016
AC004231.3	Macrophages M0	-0.13473	0.078
AC004232.2	Macrophages M0	0.141219	0.0646
AC004233.1	Macrophages M0	0.0918255	0.2309
AC004233.2	Macrophages M0	0.100101	0.1914
AC004233.3	Macrophages M0	-0.0463638	0.5459
AC004241.1	Macrophages M0	-0.195239	0.0103
AC004241.2	Macrophages M0	-0.0329395	0.6679
AC004241.3	Macrophages M0	-0.187384	0.0138
AC004241.4	Macrophages M0	0.0798638	0.2977
AC004241.5	Macrophages M0	-0.0317126	0.6796
AC004253.1	Macrophages M0	0.105626	0.1679
AC004253.2	Macrophages M0	0.0314208	0.6824
AC004257.1	Macrophages M0	0.17875	0.019
AC004263.1	Macrophages M0	0.12956	0.0903
AC004264.1	Macrophages M0	0.144283	0.059
AC004264.2	Macrophages M0	-0.0237884	0.7568
AC004381.1	Macrophages M0	0.0336864	0.6609
AC004383.1	Macrophages M0	0.207229	0.0064
AC004386.1	Macrophages M0	-0.02521	0.7427
AC004386.2	Macrophages M0	0.000743737	0.9923
AC004408.1	Macrophages M0	-0.130095	0.0889
AC004408.2	Macrophages M0	0.0153485	0.8416
AC004415.1	Macrophages M0	-0.0530156	0.4897
AC004448.1	Macrophages M0	0.0277846	0.7175
AC004448.2	Macrophages M0	0.0836648	0.2752
AC004448.3	Macrophages M0	0.069756	0.3632
AC004449.1	Macrophages M0	0.0719542	0.3482
AC004453.1	Macrophages M0	0.104128	0.174
AC004453.2	Macrophages M0	-0.00222348	0.9769
AC004461.1	Macrophages M0	0.231026	0.0023
AC004461.2	Macrophages M0	0.310202	0
AC004466.1	Macrophages M0	0.090676	0.2368
AC004466.2	Macrophages M0	0.0869366	0.2568
AC004466.3	Macrophages M0	0.0925517	0.2272
AC004467.1	Macrophages M0	0.0675698	0.3785
AC004470.1	Macrophages M0	0.150403	0.0489
AC004471.1	Macrophages M0	0.0833332	0.2771
AC004471.2	Macrophages M0	-0.0687582	0.3701
AC004475.1	Macrophages M0	0.30076	0.0001
AC004477.1	Macrophages M0	-0.0758091	0.323
AC004477.3	Macrophages M0	0.0450597	0.5572
AC004485.1	Macrophages M0	-0.0300829	0.6952
AC004486.1	Macrophages M0	0.0180932	0.8138
AC004490.1	Macrophages M0	0.216612	0.0043
AC004491.1	Macrophages M0	0.0801495	0.2959
AC004492.1	Macrophages M0	0.0889285	0.246
AC004494.1	Macrophages M0	0.106882	0.1629
AC004522.1	Macrophages M0	0.0313625	0.683
AC004522.2	Macrophages M0	0.00545488	0.9434
AC004528.1	Macrophages M0	0.148553	0.0518
AC004540.1	Macrophages M0	-0.0236133	0.7585
AC004540.2	Macrophages M0	-0.0664333	0.3866
AC004543.1	Macrophages M0	0.148106	0.0525
AC004551.1	Macrophages M0	-0.218487	0.004
AC004551.2	Macrophages M0	-0.0335976	0.6617
AC004552.1	Macrophages M0	-0.0336084	0.6616
AC004554.1	Macrophages M0	0.16449	0.0311
AC004584.1	Macrophages M0	0.0670758	0.382
AC004584.2	Macrophages M0	-0.0139957	0.8554
AC004584.3	Macrophages M0	-0.019209	0.8025
AC004585.1	Macrophages M0	-0.0893271	0.2439
AC004585.2	Macrophages M0	-0.0287113	0.7085
AC004590.1	Macrophages M0	-0.0611238	0.4257
AC004593.1	Macrophages M0	0.202606	0.0077
AC004594.1	Macrophages M0	-0.117273	0.1255
AC004596.1	Macrophages M0	0.0695855	0.3644
AC004597.1	Macrophages M0	0.157673	0.0389
AC004623.1	Macrophages M0	0.097702	0.2023
AC004637.1	Macrophages M0	0.248309	0.001
AC004672.1	Macrophages M0	0.088138	0.2503
AC004672.2	Macrophages M0	0.0592206	0.4403
AC004674.1	Macrophages M0	0.0635096	0.4079
AC004674.2	Macrophages M0	-0.0881836	0.25
AC004678.1	Macrophages M0	0.188197	0.0134
AC004678.2	Macrophages M0	0.155342	0.0419
AC004687.1	Macrophages M0	-0.149065	0.051
AC004690.1	Macrophages M0	0.000933562	0.9903
AC004690.2	Macrophages M0	-0.0945902	0.2171
AC004691.1	Macrophages M0	-0.0239033	0.7556
AC004691.2	Macrophages M0	-0.147493	0.0535
AC004692.1	Macrophages M0	0.0911639	0.2343
AC004692.2	Macrophages M0	0.268418	0.0004
AC004696.1	Macrophages M0	0.102108	0.1826
AC004696.2	Macrophages M0	0.0054136	0.9438
AC004702.1	Macrophages M0	0.00510723	0.947
AC004704.1	Macrophages M0	0.137501	0.0721
AC004706.1	Macrophages M0	0.0966988	0.207
AC004707.1	Macrophages M0	-0.0117951	0.878
AC004771.1	Macrophages M0	-0.0589132	0.4427
AC004771.2	Macrophages M0	0.00451597	0.9531
AC004771.3	Macrophages M0	-0.0521416	0.4969
AC004771.4	Macrophages M0	0.0813814	0.2886
AC004771.5	Macrophages M0	0.0932184	0.2239
AC004775.1	Macrophages M0	-0.0326244	0.6709
AC004777.1	Macrophages M0	-0.0961309	0.2097
AC004790.1	Macrophages M0	0.0160936	0.834
AC004790.2	Macrophages M0	0.0415575	0.5883
AC004797.1	Macrophages M0	-0.125961	0.0997
AC004801.1	Macrophages M0	0.0106563	0.8897
AC004801.2	Macrophages M0	0.0348808	0.6496
AC004801.3	Macrophages M0	0.117996	0.1232
AC004801.4	Macrophages M0	0.0413363	0.5903
AC004801.5	Macrophages M0	0.0789325	0.3034
AC004801.6	Macrophages M0	0.241303	0.0014
AC004801.7	Macrophages M0	-0.138546	0.0699
AC004803.1	Macrophages M0	-0.174689	0.0219
AC004805.1	Macrophages M0	-0.0328324	0.669
AC004805.2	Macrophages M0	0.0048279	0.9499
AC004805.3	Macrophages M0	0.104036	0.1744
AC004808.1	Macrophages M0	0.173262	0.023
AC004808.2	Macrophages M0	0.142365	0.0625
AC004812.1	Macrophages M0	-0.00681558	0.9293
AC004812.2	Macrophages M0	0.0765763	0.3181
AC004816.1	Macrophages M0	-0.103096	0.1784
AC004816.2	Macrophages M0	0.1293	0.0909
AC004817.1	Macrophages M0	-0.0658821	0.3905
AC004817.2	Macrophages M0	0.0619399	0.4196
AC004817.3	Macrophages M0	-0.0559021	0.4664
AC004817.4	Macrophages M0	-0.09267	0.2266
AC004825.2	Macrophages M0	-0.0128262	0.8674
AC004828.1	Macrophages M0	0.227447	0.0027
AC004830.1	Macrophages M0	0.125122	0.102
AC004832.1	Macrophages M0	0.0351485	0.6471
AC004832.2	Macrophages M0	-0.0236029	0.7586
AC004832.3	Macrophages M0	0.0369147	0.6307
AC004832.4	Macrophages M0	-0.013433	0.8612
AC004832.5	Macrophages M0	-0.110214	0.1501
AC004832.6	Macrophages M0	0.0509869	0.5065
AC004835.1	Macrophages M0	0.0527556	0.4919
AC004835.2	Macrophages M0	-0.124117	0.1048
AC004836.1	Macrophages M0	0.0294965	0.7009
AC004837.2	Macrophages M0	0.212302	0.0052
AC004837.3	Macrophages M0	0.00892104	0.9075
AC004839.1	Macrophages M0	-0.000966315	0.99
AC004840.1	Macrophages M0	0.161133	0.0347
AC004840.2	Macrophages M0	-0.0391726	0.6099
AC004846.1	Macrophages M0	-0.0015236	0.9842
AC004846.2	Macrophages M0	-0.0587864	0.4437
AC004847.1	Macrophages M0	-0.00547309	0.9432
AC004852.2	Macrophages M0	0.142613	0.062
AC004852.3	Macrophages M0	0.128137	0.0939
AC004853.1	Macrophages M0	0.0400157	0.6022
AC004854.1	Macrophages M0	0.0326834	0.6704
AC004854.2	Macrophages M0	-0.0598836	0.4352
AC004858.1	Macrophages M0	0.0940817	0.2196
AC004862.1	Macrophages M0	-0.0608436	0.4279
AC004865.1	Macrophages M0	0.132335	0.0835
AC004865.2	Macrophages M0	-0.150618	0.0486
AC004866.1	Macrophages M0	-0.0403024	0.5996
AC004869.1	Macrophages M0	0.118764	0.1207
AC004870.1	Macrophages M0	0.163116	0.0325
AC004870.2	Macrophages M0	-0.165074	0.0305
AC004870.3	Macrophages M0	-0.0742718	0.3329
AC004870.4	Macrophages M0	0.0207662	0.7869
AC004875.1	Macrophages M0	0.152643	0.0456
AC004877.1	Macrophages M0	0.0968161	0.2064
AC004877.2	Macrophages M0	0.0909933	0.2352
AC004882.1	Macrophages M0	-0.0242739	0.7519
AC004884.1	Macrophages M0	0.00780442	0.9191
AC004884.2	Macrophages M0	-0.0555664	0.4691
AC004888.1	Macrophages M0	0.0183407	0.8113
AC004889.1	Macrophages M0	0.0451925	0.5561
AC004890.1	Macrophages M0	-0.0314271	0.6824
AC004890.2	Macrophages M0	0.100987	0.1875
AC004890.3	Macrophages M0	0.20948	0.0058
AC004893.1	Macrophages M0	0.138165	0.0707
AC004895.1	Macrophages M0	0.0161694	0.8333
AC004898.1	Macrophages M0	0.238846	0.0016
AC004899.1	Macrophages M0	-0.0201677	0.7929
AC004899.2	Macrophages M0	-0.00801862	0.9169
AC004906.1	Macrophages M0	-0.0158197	0.8368
AC004908.1	Macrophages M0	0.159177	0.037
AC004908.2	Macrophages M0	0.0833953	0.2768
AC004908.3	Macrophages M0	0.158719	0.0376
AC004910.1	Macrophages M0	-0.175466	0.0213
AC004911.1	Macrophages M0	0.169893	0.0259
AC004917.1	Macrophages M0	-0.00858506	0.911
AC004918.1	Macrophages M0	0.0749886	0.3282
AC004918.4	Macrophages M0	0.138402	0.0702
AC004920.1	Macrophages M0	-0.0888246	0.2466
AC004921.1	Macrophages M0	-0.27061	0.0003
AC004923.1	Macrophages M0	-0.136842	0.0735
AC004923.2	Macrophages M0	-0.0320856	0.6761
AC004923.3	Macrophages M0	0.0569094	0.4584
AC004923.4	Macrophages M0	0.00290073	0.9699
AC004925.1	Macrophages M0	-0.0393969	0.6079
AC004930.1	Macrophages M0	-0.147829	0.053
AC004938.1	Macrophages M0	0.0230008	0.7646
AC004941.1	Macrophages M0	0.0175143	0.8196
AC004941.2	Macrophages M0	0.162683	0.033
AC004943.1	Macrophages M0	0.237946	0.0017
AC004943.2	Macrophages M0	0.18442	0.0154
AC004943.3	Macrophages M0	0.121184	0.1133
AC004944.1	Macrophages M0	-0.0611238	0.4257
AC004945.1	Macrophages M0	0.137851	0.0713
AC004946.1	Macrophages M0	0.0139524	0.8559
AC004946.2	Macrophages M0	-0.0606528	0.4293
AC004947.1	Macrophages M0	0.0408791	0.5944
AC004947.2	Macrophages M0	-0.0632302	0.4099
AC004948.1	Macrophages M0	0.0794745	0.3
AC004951.1	Macrophages M0	0.0793374	0.3009
AC004951.2	Macrophages M0	-0.00731026	0.9242
AC004951.3	Macrophages M0	0.0173421	0.8214
AC004951.4	Macrophages M0	0.041259	0.591
AC004965.1	Macrophages M0	-0.00957668	0.9008
AC004967.1	Macrophages M0	0.0429832	0.5756
AC004969.1	Macrophages M0	0.0541043	0.4809
AC004972.1	Macrophages M0	0.148059	0.0526
AC004973.1	Macrophages M0	-0.0517131	0.5005
AC004975.1	Macrophages M0	0.0574369	0.4542
AC004975.2	Macrophages M0	0.111334	0.1459
AC004980.1	Macrophages M0	0.252214	0.0008
AC004980.2	Macrophages M0	0.263958	0.0005
AC004980.3	Macrophages M0	-0.148861	0.0513
AC004980.4	Macrophages M0	0.0765967	0.3179
AC004982.1	Macrophages M0	-0.00478992	0.9503
AC004982.2	Macrophages M0	0.0871542	0.2556
AC004986.1	Macrophages M0	0.126105	0.0993
AC004987.1	Macrophages M0	-0.106869	0.1629
AC004987.2	Macrophages M0	0.0327575	0.6697
AC004987.3	Macrophages M0	0.0323031	0.674
AC004987.4	Macrophages M0	0.17337	0.0229
AC004988.1	Macrophages M0	0.0906474	0.237
AC004990.1	Macrophages M0	0.0981611	0.2002
AC004994.1	Macrophages M0	0.122955	0.1081
AC004997.1	Macrophages M0	0.0394122	0.6077
AC005000.1	Macrophages M0	-0.0197499	0.7971
AC005000.2	Macrophages M0	0.0156368	0.8387
AC005002.1	Macrophages M0	-0.0676877	0.3776
AC005002.2	Macrophages M0	0.0779855	0.3092
AC005005.1	Macrophages M0	-0.066183	0.3884
AC005005.2	Macrophages M0	0.0770928	0.3148
AC005005.3	Macrophages M0	-0.0713939	0.352
AC005005.4	Macrophages M0	0.017878	0.8159
AC005006.1	Macrophages M0	0.015578	0.8393
AC005008.1	Macrophages M0	0.0542509	0.4797
AC005008.2	Macrophages M0	-0.0316301	0.6804
AC005009.1	Macrophages M0	-0.0155857	0.8392
AC005009.2	Macrophages M0	-0.10189	0.1835
AC005011.1	Macrophages M0	0.0133942	0.8616
AC005013.1	Macrophages M0	0.112199	0.1428
AC005014.1	Macrophages M0	0.192415	0.0114
AC005014.2	Macrophages M0	0.0774211	0.3127
AC005014.3	Macrophages M0	-0.146064	0.0559
AC005019.1	Macrophages M0	0.00647057	0.9329
AC005019.2	Macrophages M0	0.126021	0.0995
AC005020.1	Macrophages M0	0.159717	0.0364
AC005020.2	Macrophages M0	0.0286788	0.7088
AC005021.1	Macrophages M0	0.0537751	0.4835
AC005033.1	Macrophages M0	0.137985	0.0711
AC005034.1	Macrophages M0	-0.0611238	0.4257
AC005034.2	Macrophages M0	0.123887	0.1054
AC005034.3	Macrophages M0	0.178697	0.019
AC005034.4	Macrophages M0	-0.0931001	0.2245
AC005034.5	Macrophages M0	0.0703154	0.3594
AC005037.1	Macrophages M0	0.0982895	0.1996
AC005040.1	Macrophages M0	-0.0611238	0.4257
AC005041.1	Macrophages M0	-0.0303957	0.6922
AC005041.2	Macrophages M0	-0.0972657	0.2043
AC005041.3	Macrophages M0	0.108976	0.1547
AC005042.1	Macrophages M0	0.126655	0.0978
AC005042.2	Macrophages M0	0.0348921	0.6495
AC005042.3	Macrophages M0	0.0701305	0.3606
AC005046.1	Macrophages M0	0.262167	0.0005
AC005050.1	Macrophages M0	-0.0806451	0.293
AC005052.1	Macrophages M0	0.0538725	0.4827
AC005062.1	Macrophages M0	0.0042191	0.9562
AC005064.1	Macrophages M0	-0.11036	0.1495
AC005066.1	Macrophages M0	0.167596	0.028
AC005070.1	Macrophages M0	0.150907	0.0482
AC005070.2	Macrophages M0	0.0622539	0.4172
AC005070.3	Macrophages M0	0.0221145	0.7734
AC005072.1	Macrophages M0	0.168485	0.0271
AC005076.1	Macrophages M0	-0.113873	0.1369
AC005077.1	Macrophages M0	0.0823407	0.2829
AC005077.2	Macrophages M0	0.0619744	0.4193
AC005077.3	Macrophages M0	-0.0401117	0.6014
AC005077.4	Macrophages M0	0.108487	0.1566
AC005082.1	Macrophages M0	-0.244401	0.0012
AC005083.1	Macrophages M0	0.0259288	0.7356
AC005084.1	Macrophages M0	0.150673	0.0485
AC005086.1	Macrophages M0	0.231383	0.0023
AC005086.2	Macrophages M0	-0.000525218	0.9945
AC005086.3	Macrophages M0	-0.0268772	0.7264
AC005086.4	Macrophages M0	-0.0482527	0.5296
AC005088.1	Macrophages M0	-0.0150409	0.8447
AC005089.1	Macrophages M0	-0.0818466	0.2858
AC005090.1	Macrophages M0	0.0803498	0.2947
AC005091.1	Macrophages M0	0.0744128	0.332
AC005094.1	Macrophages M0	-0.0629005	0.4124
AC005096.1	Macrophages M0	0.115299	0.132
AC005099.1	Macrophages M0	0.00974026	0.8991
AC005100.1	Macrophages M0	-0.0737095	0.3366
AC005102.1	Macrophages M0	-0.000544921	0.9943
AC005104.1	Macrophages M0	0.221118	0.0036
AC005104.2	Macrophages M0	0.119182	0.1194
AC005105.1	Macrophages M0	0.268863	0.0004
AC005154.1	Macrophages M0	-0.0389998	0.6115
AC005154.2	Macrophages M0	0.000845137	0.9912
AC005154.4	Macrophages M0	0.147599	0.0533
AC005154.5	Macrophages M0	0.00440388	0.9543
AC005156.1	Macrophages M0	-0.0888628	0.2464
AC005160.1	Macrophages M0	0.0428191	0.577
AC005162.1	Macrophages M0	0.0653444	0.3944
AC005162.2	Macrophages M0	-0.097183	0.2047
AC005162.3	Macrophages M0	0.13272	0.0826
AC005165.1	Macrophages M0	-0.077284	0.3136
AC005165.2	Macrophages M0	0.129195	0.0912
AC005176.1	Macrophages M0	-0.11499	0.1331
AC005176.2	Macrophages M0	-0.0679391	0.3759
AC005178.1	Macrophages M0	-0.0567384	0.4597
AC005180.1	Macrophages M0	0.2814	0.0002
AC005180.2	Macrophages M0	0.351722	0
AC005181.1	Macrophages M0	0.153444	0.0445
AC005183.1	Macrophages M0	0.253586	0.0008
AC005185.1	Macrophages M0	0.0410369	0.593
AC005186.1	Macrophages M0	0.134424	0.0787
AC005189.1	Macrophages M0	-0.0106794	0.8894
AC005197.1	Macrophages M0	0.0922616	0.2287
AC005208.1	Macrophages M0	-0.0411038	0.5924
AC005209.1	Macrophages M0	0.00407929	0.9576
AC005220.1	Macrophages M0	-0.138799	0.0694
AC005224.1	Macrophages M0	0.148707	0.0515
AC005224.2	Macrophages M0	0.162896	0.0328
AC005224.3	Macrophages M0	0.210793	0.0055
AC005225.1	Macrophages M0	0.0362994	0.6364
AC005225.2	Macrophages M0	-0.022608	0.7685
AC005225.3	Macrophages M0	0.0423808	0.5809
AC005225.4	Macrophages M0	0.0336068	0.6616
AC005229.1	Macrophages M0	-0.127099	0.0966
AC005229.2	Macrophages M0	0.0389999	0.6115
AC005229.3	Macrophages M0	-0.08529	0.2659
AC005229.4	Macrophages M0	0.0945153	0.2175
AC005230.1	Macrophages M0	0.119948	0.117
AC005234.1	Macrophages M0	0.185204	0.015
AC005237.1	Macrophages M0	0.135592	0.0761
AC005237.2	Macrophages M0	0.0392149	0.6095
AC005244.1	Macrophages M0	0.0334305	0.6633
AC005244.2	Macrophages M0	0.101699	0.1843
AC005252.2	Macrophages M0	-0.0465773	0.544
AC005252.3	Macrophages M0	-0.0824408	0.2823
AC005253.1	Macrophages M0	0.139221	0.0685
AC005255.1	Macrophages M0	0.0672664	0.3806
AC005255.2	Macrophages M0	-0.0652525	0.3951
AC005256.1	Macrophages M0	-0.0460284	0.5488
AC005258.1	Macrophages M0	0.0186819	0.8078
AC005261.1	Macrophages M0	0.216028	0.0044
AC005261.2	Macrophages M0	0.26431	0.0005
AC005261.3	Macrophages M0	0.0243728	0.751
AC005261.4	Macrophages M0	0.236203	0.0018
AC005261.5	Macrophages M0	0.151004	0.048
AC005261.6	Macrophages M0	0.209081	0.0059
AC005262.1	Macrophages M0	-0.0468787	0.5414
AC005264.1	Macrophages M0	0.0195021	0.7996
AC005274.1	Macrophages M0	0.0704114	0.3587
AC005277.2	Macrophages M0	0.130682	0.0875
AC005280.1	Macrophages M0	-0.11967	0.1179
AC005281.1	Macrophages M0	-0.0772849	0.3136
AC005288.1	Macrophages M0	0.28318	0.0002
AC005291.1	Macrophages M0	0.0526065	0.4931
AC005291.2	Macrophages M0	0.0747259	0.3299
AC005294.1	Macrophages M0	0.0341058	0.6569
AC005296.1	Macrophages M0	0.15711	0.0396
AC005297.2	Macrophages M0	-0.0611238	0.4257
AC005297.3	Macrophages M0	-0.0611238	0.4257
AC005300.1	Macrophages M0	0.0794956	0.2999
AC005301.1	Macrophages M0	-0.108405	0.1569
AC005303.1	Macrophages M0	-0.0958673	0.2109
AC005304.1	Macrophages M0	0.0674345	0.3794
AC005304.2	Macrophages M0	-0.00609787	0.9367
AC005304.3	Macrophages M0	0.0609779	0.4268
AC005306.1	Macrophages M0	0.0689602	0.3687
AC005307.1	Macrophages M0	0.0821148	0.2842
AC005323.1	Macrophages M0	0.0992359	0.1953
AC005323.2	Macrophages M0	0.229285	0.0025
AC005324.1	Macrophages M0	0.0959166	0.2107
AC005324.2	Macrophages M0	-0.0859461	0.2623
AC005324.3	Macrophages M0	0.0244197	0.7505
AC005324.4	Macrophages M0	0.114447	0.1349
AC005324.5	Macrophages M0	0.0184722	0.8099
AC005324.6	Macrophages M0	-0.0580949	0.4491
AC005326.1	Macrophages M0	0.114667	0.1342
AC005329.1	Macrophages M0	0.0749671	0.3284
AC005329.3	Macrophages M0	0.0127589	0.8681
AC005330.1	Macrophages M0	-0.0240923	0.7537
AC005332.1	Macrophages M0	-0.0445083	0.5621
AC005332.2	Macrophages M0	0.0454101	0.5542
AC005332.3	Macrophages M0	0.179859	0.0182
AC005332.4	Macrophages M0	-0.0577205	0.452
AC005332.5	Macrophages M0	0.112786	0.1407
AC005332.6	Macrophages M0	0.163979	0.0316
AC005332.7	Macrophages M0	0.0424507	0.5803
AC005336.1	Macrophages M0	-0.0845184	0.2703
AC005336.2	Macrophages M0	0.159151	0.037
AC005336.3	Macrophages M0	0.074954	0.3285
AC005341.1	Macrophages M0	-0.0611238	0.4257
AC005342.1	Macrophages M0	-0.180774	0.0176
AC005342.2	Macrophages M0	-0.16654	0.029
AC005344.1	Macrophages M0	-0.0234839	0.7598
AC005345.1	Macrophages M0	-0.0774129	0.3128
AC005351.1	Macrophages M0	0.0349555	0.6489
AC005355.1	Macrophages M0	-0.196471	0.0098
AC005355.2	Macrophages M0	-0.164299	0.0313
AC005357.1	Macrophages M0	-0.0606271	0.4295
AC005357.2	Macrophages M0	-0.0244639	0.7501
AC005358.1	Macrophages M0	-0.0248592	0.7462
AC005358.2	Macrophages M0	-0.05433	0.479
AC005363.2	Macrophages M0	-0.00743116	0.9229
AC005377.1	Macrophages M0	0.122258	0.1101
AC005379.1	Macrophages M0	0.126307	0.0987
AC005381.1	Macrophages M0	0.0820587	0.2846
AC005383.1	Macrophages M0	0.0140506	0.8548
AC005387.1	Macrophages M0	0.154861	0.0425
AC005387.2	Macrophages M0	0.197224	0.0095
AC005391.1	Macrophages M0	0.0246353	0.7484
AC005392.1	Macrophages M0	0.0602081	0.4327
AC005392.2	Macrophages M0	-0.085786	0.2632
AC005392.3	Macrophages M0	-0.10805	0.1583
AC005393.1	Macrophages M0	0.0678533	0.3765
AC005394.1	Macrophages M0	-0.0338025	0.6598
AC005410.1	Macrophages M0	0.0250561	0.7442
AC005410.2	Macrophages M0	0.0415286	0.5886
AC005412.1	Macrophages M0	-0.0943054	0.2185
AC005476.1	Macrophages M0	0.0960088	0.2103
AC005476.2	Macrophages M0	-0.0330499	0.6669
AC005479.1	Macrophages M0	-0.0215882	0.7786
AC005479.2	Macrophages M0	-0.0281284	0.7142
AC005480.1	Macrophages M0	-0.00852749	0.9116
AC005480.2	Macrophages M0	-0.151117	0.0478
AC005481.1	Macrophages M0	0.263691	0.0005
AC005482.1	Macrophages M0	-0.0518234	0.4996
AC005486.1	Macrophages M0	-0.00767362	0.9204
AC005487.1	Macrophages M0	-0.116159	0.1292
AC005495.1	Macrophages M0	0.183849	0.0158
AC005498.1	Macrophages M0	-0.061045	0.4263
AC005498.2	Macrophages M0	-0.203977	0.0073
AC005498.3	Macrophages M0	-0.105666	0.1677
AC005514.1	Macrophages M0	0.132828	0.0824
AC005515.1	Macrophages M0	-0.127187	0.0964
AC005515.2	Macrophages M0	-0.130792	0.0872
AC005518.1	Macrophages M0	-0.0847405	0.2691
AC005518.2	Macrophages M0	-0.0414565	0.5892
AC005519.1	Macrophages M0	0.145753	0.0564
AC005520.1	Macrophages M0	0.0248895	0.7459
AC005520.2	Macrophages M0	-0.106418	0.1647
AC005520.3	Macrophages M0	0.134522	0.0785
AC005520.4	Macrophages M0	-0.0790427	0.3027
AC005521.1	Macrophages M0	0.0547745	0.4754
AC005522.1	Macrophages M0	0.123377	0.1069
AC005523.1	Macrophages M0	-0.178283	0.0193
AC005529.1	Macrophages M0	-0.0509131	0.5072
AC005531.1	Macrophages M0	-0.029726	0.6987
AC005532.1	Macrophages M0	0.0863326	0.2601
AC005532.2	Macrophages M0	-0.064998	0.3969
AC005534.1	Macrophages M0	0.0765664	0.3181
AC005534.2	Macrophages M0	0.00408505	0.9576
AC005537.1	Macrophages M0	-0.0340039	0.6579
AC005538.1	Macrophages M0	0.085034	0.2674
AC005539.1	Macrophages M0	0.111398	0.1457
AC005540.1	Macrophages M0	0.00896284	0.9071
AC005544.1	Macrophages M0	0.22914	0.0025
AC005546.1	Macrophages M0	0.18191	0.0169
AC005549.1	Macrophages M0	0.124969	0.1024
AC005550.1	Macrophages M0	0.148075	0.0526
AC005550.2	Macrophages M0	0.00593057	0.9385
AC005552.1	Macrophages M0	-0.0389801	0.6117
AC005559.1	Macrophages M0	-0.122439	0.1096
AC005562.1	Macrophages M0	0.167362	0.0282
AC005562.2	Macrophages M0	0.0645828	0.4
AC005578.1	Macrophages M0	-0.0830127	0.279
AC005580.1	Macrophages M0	0.0588717	0.443
AC005586.1	Macrophages M0	0.132835	0.0824
AC005586.2	Macrophages M0	-0.0307174	0.6891
AC005587.1	Macrophages M0	0.0258716	0.7362
AC005588.1	Macrophages M0	0.169242	0.0265
AC005592.1	Macrophages M0	0.163288	0.0323
AC005593.1	Macrophages M0	-0.0989873	0.1964
AC005597.1	Macrophages M0	0.0132556	0.863
AC005606.2	Macrophages M0	0.0782893	0.3073
AC005609.1	Macrophages M0	-0.067238	0.3808
AC005609.5	Macrophages M0	0.14583	0.0563
AC005614.1	Macrophages M0	-0.0215313	0.7792
AC005614.2	Macrophages M0	0.0138567	0.8568
AC005616.1	Macrophages M0	-0.0597002	0.4366
AC005618.1	Macrophages M0	0.0599041	0.435
AC005625.1	Macrophages M0	0.0709152	0.3553
AC005632.1	Macrophages M0	0.11548	0.1314
AC005632.2	Macrophages M0	-0.228639	0.0026
AC005632.3	Macrophages M0	0.115251	0.1322
AC005632.4	Macrophages M0	0.00386801	0.9598
AC005666.1	Macrophages M0	-0.05709	0.457
AC005670.1	Macrophages M0	0.00283384	0.9706
AC005670.3	Macrophages M0	0.0300803	0.6953
AC005674.1	Macrophages M0	-0.186028	0.0146
AC005674.2	Macrophages M0	-0.0233124	0.7615
AC005682.1	Macrophages M0	-0.0142977	0.8523
AC005691.1	Macrophages M0	0.127868	0.0946
AC005692.1	Macrophages M0	0.0976594	0.2025
AC005692.2	Macrophages M0	0.173196	0.0231
AC005695.1	Macrophages M0	0.185526	0.0148
AC005695.2	Macrophages M0	0.200057	0.0085
AC005695.3	Macrophages M0	0.0394167	0.6077
AC005696.1	Macrophages M0	0.144978	0.0578
AC005696.3	Macrophages M0	-0.0632936	0.4094
AC005696.4	Macrophages M0	-0.00790419	0.918
AC005697.1	Macrophages M0	-0.0729489	0.3416
AC005697.2	Macrophages M0	0.0673905	0.3797
AC005699.1	Macrophages M0	-0.0710392	0.3544
AC005702.1	Macrophages M0	0.043044	0.575
AC005702.2	Macrophages M0	0.100466	0.1898
AC005702.3	Macrophages M0	0.162761	0.0329
AC005702.4	Macrophages M0	0.119122	0.1196
AC005703.1	Macrophages M0	-0.0734976	0.338
AC005703.2	Macrophages M0	-0.160462	0.0355
AC005703.3	Macrophages M0	0.0195035	0.7995
AC005703.4	Macrophages M0	0.0394419	0.6075
AC005703.5	Macrophages M0	-0.0471734	0.5389
AC005703.6	Macrophages M0	0.0624689	0.4156
AC005722.1	Macrophages M0	-0.0544262	0.4783
AC005722.2	Macrophages M0	-0.0698618	0.3625
AC005722.3	Macrophages M0	-0.0267577	0.7275
AC005725.1	Macrophages M0	0.25556	0.0007
AC005726.1	Macrophages M0	0.046199	0.5473
AC005726.2	Macrophages M0	0.0854798	0.2649
AC005726.3	Macrophages M0	0.0400138	0.6023
AC005726.4	Macrophages M0	0.0571581	0.4564
AC005726.5	Macrophages M0	0.129875	0.0895
AC005730.1	Macrophages M0	-0.184223	0.0156
AC005730.2	Macrophages M0	-0.145196	0.0574
AC005730.3	Macrophages M0	-0.0768637	0.3163
AC005736.1	Macrophages M0	0.0600138	0.4342
AC005736.2	Macrophages M0	0.194583	0.0105
AC005740.1	Macrophages M0	0.124841	0.1027
AC005740.2	Macrophages M0	-0.0759979	0.3217
AC005740.3	Macrophages M0	0.154827	0.0426
AC005740.4	Macrophages M0	0.1102	0.1501
AC005746.1	Macrophages M0	0.182398	0.0166
AC005746.2	Macrophages M0	0.0122357	0.8734
AC005746.3	Macrophages M0	0.109004	0.1546
AC005747.1	Macrophages M0	-0.0339748	0.6582
AC005753.1	Macrophages M0	0.240018	0.0015
AC005757.1	Macrophages M0	0.0250024	0.7448
AC005758.1	Macrophages M0	-0.0360728	0.6385
AC005759.1	Macrophages M0	0.127711	0.095
AC005759.2	Macrophages M0	-0.177316	0.02
AC005771.1	Macrophages M0	0.0893428	0.2438
AC005772.1	Macrophages M0	0.0132168	0.8634
AC005774.1	Macrophages M0	0.0678674	0.3764
AC005775.1	Macrophages M0	-0.0335696	0.662
AC005776.1	Macrophages M0	0.128574	0.0928
AC005776.2	Macrophages M0	0.144314	0.0589
AC005777.1	Macrophages M0	-0.117828	0.1237
AC005785.1	Macrophages M0	0.172938	0.0233
AC005785.2	Macrophages M0	0.219551	0.0038
AC005786.1	Macrophages M0	-0.0759612	0.322
AC005786.2	Macrophages M0	0.0416194	0.5878
AC005786.4	Macrophages M0	-0.143027	0.0612
AC005790.1	Macrophages M0	0.0340896	0.6571
AC005796.1	Macrophages M0	-0.0554549	0.47
AC005798.1	Macrophages M0	-0.0899709	0.2405
AC005808.1	Macrophages M0	-0.0705908	0.3575
AC005821.1	Macrophages M0	0.0473192	0.5376
AC005822.1	Macrophages M0	0.229138	0.0025
AC005823.1	Macrophages M0	0.0705141	0.358
AC005823.2	Macrophages M0	0.126836	0.0973
AC005828.1	Macrophages M0	0.136583	0.074
AC005828.2	Macrophages M0	0.0870771	0.256
AC005828.3	Macrophages M0	0.107496	0.1604
AC005828.4	Macrophages M0	0.0151416	0.8437
AC005828.5	Macrophages M0	-0.10798	0.1586
AC005828.6	Macrophages M0	0.184471	0.0154
AC005828.7	Macrophages M0	0.219184	0.0039
AC005829.1	Macrophages M0	-0.0153586	0.8415
AC005829.2	Macrophages M0	0.0751126	0.3274
AC005831.1	Macrophages M0	0.0717541	0.3496
AC005832.1	Macrophages M0	-0.00080213	0.9917
AC005832.2	Macrophages M0	0.0900014	0.2403
AC005832.3	Macrophages M0	0.0861946	0.2609
AC005832.4	Macrophages M0	-0.0869256	0.2569
AC005833.1	Macrophages M0	-0.0225715	0.7688
AC005833.2	Macrophages M0	0.0559965	0.4656
AC005837.1	Macrophages M0	-0.0522163	0.4963
AC005837.2	Macrophages M0	0.0662848	0.3876
AC005837.3	Macrophages M0	0.0839369	0.2736
AC005838.2	Macrophages M0	0.139663	0.0677
AC005839.1	Macrophages M0	0.119484	0.1185
AC005840.1	Macrophages M0	0.0771764	0.3143
AC005840.2	Macrophages M0	0.0339645	0.6583
AC005840.3	Macrophages M0	-0.0252022	0.7428
AC005840.4	Macrophages M0	-0.0287116	0.7085
AC005840.5	Macrophages M0	-0.0856255	0.2641
AC005841.1	Macrophages M0	0.198711	0.009
AC005842.1	Macrophages M0	-0.0281453	0.714
AC005845.1	Macrophages M0	-0.178362	0.0192
AC005858.1	Macrophages M0	-0.041971	0.5846
AC005858.2	Macrophages M0	-0.101422	0.1855
AC005858.3	Macrophages M0	-0.0572301	0.4558
AC005863.1	Macrophages M0	0.048757	0.5253
AC005865.1	Macrophages M0	0.0153412	0.8417
AC005865.2	Macrophages M0	0.00728169	0.9245
AC005868.1	Macrophages M0	-0.113018	0.1399
AC005871.1	Macrophages M0	0.0761019	0.3211
AC005871.2	Macrophages M0	0.0014596	0.9848
AC005884.1	Macrophages M0	0.0248356	0.7464
AC005884.2	Macrophages M0	0.00733915	0.9239
AC005899.1	Macrophages M0	0.15695	0.0398
AC005899.2	Macrophages M0	0.0484492	0.5279
AC005899.3	Macrophages M0	-0.112318	0.1424
AC005899.4	Macrophages M0	0.0150364	0.8448
AC005899.5	Macrophages M0	0.190383	0.0124
AC005899.6	Macrophages M0	0.149708	0.05
AC005899.7	Macrophages M0	0.142155	0.0629
AC005899.8	Macrophages M0	0.104758	0.1714
AC005901.1	Macrophages M0	0.0464211	0.5454
AC005906.1	Macrophages M0	0.00702236	0.9272
AC005906.2	Macrophages M0	0.0404277	0.5985
AC005908.1	Macrophages M0	-0.0237266	0.7574
AC005908.2	Macrophages M0	-0.0955128	0.2126
AC005909.1	Macrophages M0	-0.145043	0.0576
AC005911.1	Macrophages M0	-0.13617	0.0749
AC005912.1	Macrophages M0	-0.0646899	0.3992
AC005912.2	Macrophages M0	0.0737369	0.3364
AC005915.1	Macrophages M0	0.034177	0.6563
AC005920.1	Macrophages M0	-0.0688028	0.3698
AC005920.2	Macrophages M0	0.0540421	0.4814
AC005920.3	Macrophages M0	-0.0848914	0.2682
AC005920.4	Macrophages M0	-0.0262527	0.7325
AC005921.1	Macrophages M0	-0.00559323	0.9419
AC005921.3	Macrophages M0	0.184644	0.0153
AC005943.1	Macrophages M0	0.0638594	0.4053
AC005951.1	Macrophages M0	0.0231751	0.7628
AC005954.1	Macrophages M0	0.198128	0.0092
AC005954.2	Macrophages M0	0.139981	0.067
AC005954.3	Macrophages M0	0.252741	0.0008
AC005962.1	Macrophages M0	0.0578635	0.4509
AC005972.1	Macrophages M0	0.143278	0.0608
AC005972.2	Macrophages M0	0.150239	0.0492
AC005993.1	Macrophages M0	-0.0656105	0.3925
AC005996.1	Macrophages M0	0.0103103	0.8932
AC005999.1	Macrophages M0	-0.0927103	0.2264
AC006001.1	Macrophages M0	0.116671	0.1275
AC006001.2	Macrophages M0	-0.125744	0.1003
AC006001.3	Macrophages M0	0.0805002	0.2938
AC006001.4	Macrophages M0	0.0300206	0.6958
AC006003.1	Macrophages M0	0.197993	0.0092
AC006004.1	Macrophages M0	-0.0116982	0.8789
AC006006.1	Macrophages M0	0.00137431	0.9857
AC006007.1	Macrophages M0	-0.0916589	0.2318
AC006011.2	Macrophages M0	0.145649	0.0566
AC006013.1	Macrophages M0	0.0547845	0.4754
AC006015.1	Macrophages M0	0.139336	0.0683
AC006017.1	Macrophages M0	0.180852	0.0176
AC006019.1	Macrophages M0	0.182865	0.0163
AC006019.2	Macrophages M0	0.212572	0.0051
AC006019.3	Macrophages M0	0.203816	0.0073
AC006020.1	Macrophages M0	-0.0533188	0.4873
AC006022.1	Macrophages M0	-0.0695916	0.3643
AC006023.1	Macrophages M0	0.151356	0.0475
AC006023.2	Macrophages M0	0.148473	0.0519
AC006026.1	Macrophages M0	0.175032	0.0216
AC006026.2	Macrophages M0	-0.0611238	0.4257
AC006026.3	Macrophages M0	0.0165808	0.8291
AC006028.1	Macrophages M0	0.112793	0.1407
AC006030.1	Macrophages M0	0.030609	0.6902
AC006033.1	Macrophages M0	-0.0196531	0.798
AC006033.2	Macrophages M0	-0.221019	0.0036
AC006037.1	Macrophages M0	-0.031911	0.6777
AC006037.2	Macrophages M0	-0.0705408	0.3578
AC006041.1	Macrophages M0	0.0249232	0.7455
AC006042.1	Macrophages M0	0.124121	0.1048
AC006042.2	Macrophages M0	-0.00375802	0.961
AC006042.3	Macrophages M0	0.051367	0.5034
AC006042.4	Macrophages M0	-0.0151868	0.8433
AC006055.1	Macrophages M0	-0.0043616	0.9547
AC006058.1	Macrophages M0	0.0690197	0.3683
AC006058.2	Macrophages M0	0.00776832	0.9194
AC006058.3	Macrophages M0	0.0250413	0.7444
AC006058.4	Macrophages M0	0.0483879	0.5285
AC006059.1	Macrophages M0	-0.224929	0.003
AC006059.2	Macrophages M0	-0.0538221	0.4832
AC006063.1	Macrophages M0	0.142042	0.0631
AC006064.1	Macrophages M0	0.0380088	0.6206
AC006064.2	Macrophages M0	-0.0838812	0.274
AC006064.3	Macrophages M0	-0.0966945	0.207
AC006065.1	Macrophages M0	-0.0324682	0.6724
AC006065.2	Macrophages M0	0.0260492	0.7345
AC006065.3	Macrophages M0	0.150832	0.0483
AC006065.4	Macrophages M0	0.0526691	0.4926
AC006065.5	Macrophages M0	0.185703	0.0147
AC006065.6	Macrophages M0	0.238917	0.0016
AC006076.1	Macrophages M0	-0.0491215	0.5222
AC006077.1	Macrophages M0	-0.00509249	0.9471
AC006077.2	Macrophages M0	0.0166031	0.8289
AC006111.2	Macrophages M0	0.0504064	0.5114
AC006111.3	Macrophages M0	0.0618299	0.4204
AC006115.1	Macrophages M0	0.178307	0.0193
AC006116.1	Macrophages M0	0.0669723	0.3827
AC006116.10	Macrophages M0	0.0967308	0.2068
AC006116.2	Macrophages M0	0.0456663	0.5519
AC006116.3	Macrophages M0	0.099741	0.193
AC006116.4	Macrophages M0	0.0838878	0.2739
AC006116.5	Macrophages M0	0.0623574	0.4164
AC006116.6	Macrophages M0	0.066458	0.3864
AC006116.8	Macrophages M0	-0.12919	0.0912
AC006116.9	Macrophages M0	-0.0639176	0.4048
AC006122.1	Macrophages M0	0.0542657	0.4796
AC006128.1	Macrophages M0	0.161084	0.0348
AC006130.1	Macrophages M0	0.12392	0.1053
AC006130.2	Macrophages M0	0.230749	0.0023
AC006133.1	Macrophages M0	-0.0512182	0.5046
AC006141.1	Macrophages M0	0.127194	0.0964
AC006144.1	Macrophages M0	-0.0197111	0.7975
AC006145.1	Macrophages M0	0.0866797	0.2582
AC006148.1	Macrophages M0	-0.122827	0.1085
AC006148.2	Macrophages M0	-0.134694	0.0781
AC006150.1	Macrophages M0	0.0218782	0.7757
AC006157.1	Macrophages M0	0.104308	0.1733
AC006159.1	Macrophages M0	0.0307463	0.6889
AC006159.2	Macrophages M0	-0.0976614	0.2025
AC006160.1	Macrophages M0	-0.0672222	0.3809
AC006195.1	Macrophages M0	0.148275	0.0522
AC006197.1	Macrophages M0	0.000234401	0.9976
AC006199.1	Macrophages M0	-0.0620033	0.4191
AC006205.1	Macrophages M0	-0.0273499	0.7217
AC006205.2	Macrophages M0	-0.119015	0.1199
AC006206.1	Macrophages M0	0.0432798	0.5729
AC006206.2	Macrophages M0	0.177446	0.0199
AC006210.1	Macrophages M0	-0.0541467	0.4805
AC006210.2	Macrophages M0	-0.0443581	0.5634
AC006213.1	Macrophages M0	-0.108824	0.1553
AC006213.2	Macrophages M0	-0.151449	0.0473
AC006213.3	Macrophages M0	-0.036274	0.6366
AC006213.4	Macrophages M0	0.114338	0.1353
AC006213.5	Macrophages M0	0.13234	0.0835
AC006213.6	Macrophages M0	0.0775054	0.3122
AC006236.1	Macrophages M0	-0.115275	0.1321
AC006237.1	Macrophages M0	-0.00281989	0.9707
AC006238.1	Macrophages M0	-0.0749915	0.3282
AC006249.1	Macrophages M0	0.0383637	0.6173
AC006252.1	Macrophages M0	-0.0676547	0.3779
AC006254.1	Macrophages M0	0.00204859	0.9787
AC006254.2	Macrophages M0	-0.00129696	0.9865
AC006254.3	Macrophages M0	0.173363	0.0229
AC006262.1	Macrophages M0	-0.0862581	0.2605
AC006262.2	Macrophages M0	-0.175072	0.0216
AC006262.3	Macrophages M0	-0.09039	0.2383
AC006262.4	Macrophages M0	-0.0680776	0.3749
AC006270.1	Macrophages M0	0.0335188	0.6625
AC006270.2	Macrophages M0	0.216588	0.0043
AC006270.3	Macrophages M0	0.137838	0.0714
AC006272.1	Macrophages M0	-0.0563032	0.4632
AC006272.2	Macrophages M0	0.18563	0.0148
AC006273.1	Macrophages M0	0.0428889	0.5764
AC006277.1	Macrophages M0	0.035746	0.6415
AC006288.1	Macrophages M0	0.0509693	0.5067
AC006296.1	Macrophages M0	-0.0548336	0.475
AC006296.2	Macrophages M0	-0.023908	0.7556
AC006299.1	Macrophages M0	-0.123681	0.106
AC006305.1	Macrophages M0	0.091374	0.2332
AC006305.2	Macrophages M0	0.00592708	0.9385
AC006305.3	Macrophages M0	-0.00664696	0.931
AC006326.1	Macrophages M0	-0.0422849	0.5818
AC006328.1	Macrophages M0	0.0571702	0.4563
AC006329.1	Macrophages M0	-0.00581208	0.9397
AC006329.2	Macrophages M0	0.016567	0.8292
AC006330.1	Macrophages M0	0.0951097	0.2146
AC006333.1	Macrophages M0	0.0900177	0.2403
AC006333.2	Macrophages M0	-0.158066	0.0384
AC006335.2	Macrophages M0	-0.0866613	0.2583
AC006349.1	Macrophages M0	0.125621	0.1006
AC006355.1	Macrophages M0	0.207328	0.0064
AC006355.2	Macrophages M0	0.168316	0.0273
AC006357.1	Macrophages M0	0.0125573	0.8701
AC006362.1	Macrophages M0	0.164491	0.0311
AC006363.1	Macrophages M0	-0.0110655	0.8854
AC006369.1	Macrophages M0	-0.207893	0.0062
AC006369.2	Macrophages M0	0.121657	0.1119
AC006372.1	Macrophages M0	0.10879	0.1554
AC006372.2	Macrophages M0	0.0407429	0.5957
AC006372.3	Macrophages M0	-0.00187315	0.9805
AC006372.4	Macrophages M0	0.141748	0.0636
AC006378.1	Macrophages M0	-0.122884	0.1083
AC006378.2	Macrophages M0	-0.0593561	0.4393
AC006380.1	Macrophages M0	-0.0847949	0.2687
AC006386.2	Macrophages M0	-0.0253249	0.7416
AC006387.1	Macrophages M0	-0.0674198	0.3795
AC006390.1	Macrophages M0	-0.0269964	0.7252
AC006427.1	Macrophages M0	0.234165	0.002
AC006435.2	Macrophages M0	0.150328	0.049
AC006435.4	Macrophages M0	0.133829	0.0801
AC006435.5	Macrophages M0	-0.0184116	0.8105
AC006441.1	Macrophages M0	0.0723899	0.3453
AC006441.2	Macrophages M0	-0.0492319	0.5213
AC006441.4	Macrophages M0	-0.0919965	0.23
AC006441.5	Macrophages M0	-0.0402895	0.5998
AC006445.1	Macrophages M0	0.154263	0.0433
AC006445.2	Macrophages M0	-0.114666	0.1342
AC006449.1	Macrophages M0	-0.0665288	0.3859
AC006449.2	Macrophages M0	0.0596068	0.4373
AC006449.3	Macrophages M0	0.0207471	0.7871
AC006449.5	Macrophages M0	-0.0305469	0.6908
AC006449.6	Macrophages M0	-0.0848962	0.2682
AC006450.1	Macrophages M0	-0.0910191	0.235
AC006450.2	Macrophages M0	0.196692	0.0097
AC006450.3	Macrophages M0	-0.0304818	0.6914
AC006455.4	Macrophages M0	-0.0878106	0.252
AC006455.5	Macrophages M0	0.0386806	0.6144
AC006455.6	Macrophages M0	0.0204889	0.7896
AC006455.8	Macrophages M0	0.0336027	0.6617
AC006458.1	Macrophages M0	0.120257	0.1161
AC006460.1	Macrophages M0	0.0704176	0.3587
AC006461.1	Macrophages M0	0.00448855	0.9534
AC006463.1	Macrophages M0	-0.0235989	0.7586
AC006466.1	Macrophages M0	-0.0260662	0.7343
AC006480.1	Macrophages M0	0.198385	0.0091
AC006480.2	Macrophages M0	-0.0105099	0.8912
AC006482.1	Macrophages M0	-0.0549732	0.4738
AC006483.1	Macrophages M0	-0.0477964	0.5335
AC006483.2	Macrophages M0	-0.0394128	0.6077
AC006484.1	Macrophages M0	0.0503064	0.5122
AC006486.1	Macrophages M0	0.184724	0.0153
AC006486.2	Macrophages M0	0.0207323	0.7872
AC006487.1	Macrophages M0	0.23052	0.0023
AC006487.2	Macrophages M0	0.308429	0
AC006499.1	Macrophages M0	-0.0429043	0.5763
AC006499.3	Macrophages M0	0.0401334	0.6012
AC006499.4	Macrophages M0	-0.081016	0.2907
AC006499.5	Macrophages M0	-0.0439773	0.5668
AC006499.6	Macrophages M0	-0.0242017	0.7527
AC006499.7	Macrophages M0	0.0436553	0.5696
AC006504.1	Macrophages M0	0.142677	0.0619
AC006504.2	Macrophages M0	0.0965594	0.2076
AC006504.3	Macrophages M0	-0.00590972	0.9387
AC006504.4	Macrophages M0	0.141152	0.0648
AC006504.5	Macrophages M0	0.0292985	0.7028
AC006504.6	Macrophages M0	-0.0710134	0.3546
AC006504.7	Macrophages M0	0.0689004	0.3691
AC006509.1	Macrophages M0	0.0359447	0.6397
AC006509.2	Macrophages M0	-0.0300138	0.6959
AC006511.1	Macrophages M0	0.0371496	0.6285
AC006511.2	Macrophages M0	0.056789	0.4593
AC006511.3	Macrophages M0	-0.101277	0.1862
AC006512.1	Macrophages M0	0.144747	0.0582
AC006512.2	Macrophages M0	0.122046	0.1107
AC006517.1	Macrophages M0	-0.111965	0.1437
AC006518.1	Macrophages M0	0.199219	0.0088
AC006518.2	Macrophages M0	-0.0817251	0.2865
AC006529.1	Macrophages M0	0.136363	0.0745
AC006530.1	Macrophages M0	0.0281883	0.7136
AC006538.1	Macrophages M0	0.278095	0.0002
AC006538.2	Macrophages M0	0.0305165	0.6911
AC006538.3	Macrophages M0	0.0090831	0.9059
AC006538.4	Macrophages M0	0.283307	0.0002
AC006539.1	Macrophages M0	-0.0686988	0.3705
AC006539.2	Macrophages M0	0.174955	0.0217
AC006539.3	Macrophages M0	-0.0280587	0.7148
AC006547.1	Macrophages M0	-0.0757052	0.3236
AC006548.1	Macrophages M0	0.107859	0.159
AC006557.1	Macrophages M0	0.182895	0.0163
AC006557.2	Macrophages M0	-0.0924332	0.2278
AC006557.5	Macrophages M0	0.259841	0.0006
AC006557.6	Macrophages M0	-0.0222743	0.7718
AC006566.1	Macrophages M0	0.013614	0.8593
AC006581.1	Macrophages M0	0.0823397	0.2829
AC006600.1	Macrophages M0	0.0535018	0.4858
AC006600.2	Macrophages M0	0.0259812	0.7351
AC006924.1	Macrophages M0	0.154141	0.0435
AC006927.1	Macrophages M0	-0.0186188	0.8085
AC006942.1	Macrophages M0	-0.0134383	0.8611
AC006946.1	Macrophages M0	-0.00118973	0.9876
AC006946.2	Macrophages M0	0.183726	0.0158
AC006946.3	Macrophages M0	0.154458	0.0431
AC006947.1	Macrophages M0	0.00301068	0.9687
AC006960.1	Macrophages M0	0.0952063	0.2141
AC006960.2	Macrophages M0	-0.0880297	0.2508
AC006960.3	Macrophages M0	0.047539	0.5357
AC006963.1	Macrophages M0	-0.00732719	0.924
AC006965.1	Macrophages M0	-0.0550509	0.4732
AC006967.1	Macrophages M0	0.136933	0.0733
AC006967.2	Macrophages M0	0.0826242	0.2812
AC006967.3	Macrophages M0	0.157524	0.039
AC006970.1	Macrophages M0	-0.125976	0.0996
AC006970.2	Macrophages M0	-0.0917013	0.2315
AC006971.1	Macrophages M0	0.0170392	0.8244
AC006978.1	Macrophages M0	-0.0525078	0.4939
AC006978.2	Macrophages M0	-0.154662	0.0428
AC006986.1	Macrophages M0	-0.028716	0.7085
AC006989.1	Macrophages M0	-0.0112333	0.8837
AC006994.1	Macrophages M0	0.21195	0.0053
AC006994.2	Macrophages M0	-0.0543897	0.4785
AC007000.1	Macrophages M0	0.104731	0.1715
AC007000.2	Macrophages M0	0.0646781	0.3993
AC007000.3	Macrophages M0	-0.0886038	0.2478
AC007001.1	Macrophages M0	0.0876707	0.2528
AC007003.1	Macrophages M0	-0.093579	0.2221
AC007009.1	Macrophages M0	-0.0900979	0.2398
AC007012.1	Macrophages M0	0.178823	0.0189
AC007012.2	Macrophages M0	0.102604	0.1805
AC007014.1	Macrophages M0	0.116227	0.1289
AC007014.2	Macrophages M0	-0.0470988	0.5395
AC007016.1	Macrophages M0	0.180091	0.0181
AC007029.1	Macrophages M0	-0.0320112	0.6768
AC007032.1	Macrophages M0	-0.0905158	0.2377
AC007036.1	Macrophages M0	-0.157735	0.0388
AC007036.2	Macrophages M0	-0.039593	0.6061
AC007038.1	Macrophages M0	0.14261	0.062
AC007038.2	Macrophages M0	0.115688	0.1307
AC007040.1	Macrophages M0	-0.143863	0.0597
AC007040.2	Macrophages M0	0.104622	0.172
AC007041.1	Macrophages M0	0.0112975	0.8831
AC007064.1	Macrophages M0	0.117177	0.1258
AC007064.2	Macrophages M0	0.0623538	0.4165
AC007064.3	Macrophages M0	-0.0167653	0.8272
AC007066.1	Macrophages M0	0.0213411	0.7811
AC007066.2	Macrophages M0	0.0408698	0.5945
AC007068.2	Macrophages M0	0.00467108	0.9515
AC007091.1	Macrophages M0	-0.113386	0.1386
AC007098.1	Macrophages M0	-0.0303408	0.6928
AC007098.2	Macrophages M0	-0.0543883	0.4786
AC007099.1	Macrophages M0	0.249385	0.001
AC007099.2	Macrophages M0	-0.0145835	0.8494
AC007100.1	Macrophages M0	0.0168453	0.8264
AC007106.1	Macrophages M0	0.133057	0.0819
AC007114.1	Macrophages M0	-0.249128	0.001
AC007114.2	Macrophages M0	0.0841107	0.2726
AC007115.1	Macrophages M0	0.116844	0.1269
AC007126.1	Macrophages M0	-0.147108	0.0541
AC007128.1	Macrophages M0	0.106677	0.1637
AC007128.2	Macrophages M0	0.137548	0.072
AC007136.1	Macrophages M0	0.0240969	0.7537
AC007151.1	Macrophages M0	0.0895869	0.2425
AC007159.1	Macrophages M0	0.0447136	0.5603
AC007160.1	Macrophages M0	-0.00772652	0.9199
AC007161.1	Macrophages M0	0.126505	0.0982
AC007161.2	Macrophages M0	0.337666	0
AC007163.1	Macrophages M0	0.187523	0.0138
AC007179.1	Macrophages M0	-0.0334905	0.6627
AC007179.2	Macrophages M0	0.0743314	0.3325
AC007179.3	Macrophages M0	-0.0218528	0.776
AC007182.1	Macrophages M0	-0.170318	0.0255
AC007182.2	Macrophages M0	-0.0241124	0.7535
AC007191.1	Macrophages M0	0.141079	0.0649
AC007192.1	Macrophages M0	0.0848524	0.2684
AC007193.2	Macrophages M0	0.0839583	0.2735
AC007204.1	Macrophages M0	0.120053	0.1167
AC007204.2	Macrophages M0	0.139551	0.0679
AC007207.1	Macrophages M0	0.0185353	0.8093
AC007215.1	Macrophages M0	0.0817778	0.2862
AC007216.1	Macrophages M0	0.0401395	0.6011
AC007216.2	Macrophages M0	0.0629001	0.4124
AC007216.3	Macrophages M0	0.0226271	0.7683
AC007216.4	Macrophages M0	0.23741	0.0017
AC007216.5	Macrophages M0	-0.144332	0.0589
AC007218.1	Macrophages M0	-0.0588389	0.4433
AC007220.1	Macrophages M0	-0.145544	0.0568
AC007223.1	Macrophages M0	0.184788	0.0152
AC007224.1	Macrophages M0	0.155339	0.0419
AC007224.2	Macrophages M0	0.0376333	0.624
AC007225.1	Macrophages M0	-0.0650807	0.3963
AC007225.2	Macrophages M0	0.0301067	0.695
AC007229.1	Macrophages M0	-0.142358	0.0625
AC007237.1	Macrophages M0	0.0727632	0.3428
AC007238.1	Macrophages M0	-0.0264583	0.7304
AC007250.1	Macrophages M0	-0.112086	0.1432
AC007253.1	Macrophages M0	0.0145799	0.8494
AC007255.1	Macrophages M0	-0.0138927	0.8565
AC007255.2	Macrophages M0	0.225148	0.003
AC007256.1	Macrophages M0	0.00676652	0.9298
AC007262.1	Macrophages M0	0.0269185	0.7259
AC007272.1	Macrophages M0	-0.131414	0.0857
AC007274.2	Macrophages M0	0.205334	0.0069
AC007275.1	Macrophages M0	-0.0864814	0.2593
AC007277.1	Macrophages M0	0.212085	0.0052
AC007278.1	Macrophages M0	-0.128657	0.0926
AC007278.2	Macrophages M0	-0.132926	0.0822
AC007279.1	Macrophages M0	0.0346817	0.6515
AC007283.2	Macrophages M0	-0.0481534	0.5305
AC007285.1	Macrophages M0	0.0284811	0.7107
AC007285.2	Macrophages M0	0.112143	0.143
AC007292.1	Macrophages M0	0.0377348	0.6231
AC007292.2	Macrophages M0	0.2053	0.0069
AC007292.3	Macrophages M0	0.0266162	0.7289
AC007298.1	Macrophages M0	-0.101203	0.1865
AC007298.2	Macrophages M0	-0.104179	0.1738
AC007312.1	Macrophages M0	0.151376	0.0475
AC007314.1	Macrophages M0	0.237348	0.0017
AC007318.1	Macrophages M0	-0.00758028	0.9214
AC007318.2	Macrophages M0	-0.0286945	0.7087
AC007319.1	Macrophages M0	0.0842728	0.2717
AC007322.3	Macrophages M0	0.100663	0.1889
AC007322.4	Macrophages M0	-0.0465773	0.544
AC007326.1	Macrophages M0	-0.0546459	0.4765
AC007326.2	Macrophages M0	-0.0773967	0.3129
AC007327.1	Macrophages M0	0.0656236	0.3924
AC007327.2	Macrophages M0	0.189256	0.0129
AC007333.1	Macrophages M0	0.138591	0.0698
AC007333.2	Macrophages M0	0.176098	0.0208
AC007336.1	Macrophages M0	-0.155117	0.0422
AC007336.2	Macrophages M0	-0.0296922	0.699
AC007336.3	Macrophages M0	0.0970782	0.2052
AC007342.1	Macrophages M0	-0.00670845	0.9304
AC007342.2	Macrophages M0	-0.0995541	0.1938
AC007342.3	Macrophages M0	-0.15727	0.0394
AC007342.4	Macrophages M0	-0.0849108	0.2681
AC007342.5	Macrophages M0	-0.0679021	0.3761
AC007342.6	Macrophages M0	0.0887705	0.2469
AC007342.7	Macrophages M0	-0.0729701	0.3415
AC007342.8	Macrophages M0	-0.0470171	0.5402
AC007342.9	Macrophages M0	-0.0176338	0.8184
AC007344.1	Macrophages M0	-0.15419	0.0434
AC007346.1	Macrophages M0	0.0960327	0.2101
AC007346.2	Macrophages M0	-0.0500178	0.5147
AC007347.1	Macrophages M0	0.220118	0.0037
AC007349.1	Macrophages M0	0.0204092	0.7904
AC007349.2	Macrophages M0	0.142643	0.0619
AC007349.3	Macrophages M0	0.0250215	0.7446
AC007349.4	Macrophages M0	0.0364162	0.6353
AC007359.1	Macrophages M0	-0.0496031	0.5182
AC007362.1	Macrophages M0	0.158965	0.0373
AC007363.1	Macrophages M0	0.0193901	0.8007
AC007364.1	Macrophages M0	0.0129574	0.866
AC007365.1	Macrophages M0	-0.0584896	0.446
AC007365.2	Macrophages M0	-0.0669779	0.3827
AC007368.1	Macrophages M0	-0.0386849	0.6144
AC007368.2	Macrophages M0	-0.0639922	0.4043
AC007370.1	Macrophages M0	0.0767974	0.3167
AC007370.2	Macrophages M0	0.182184	0.0168
AC007375.1	Macrophages M0	-0.0247797	0.747
AC007375.2	Macrophages M0	-0.0172732	0.8221
AC007376.1	Macrophages M0	0.154635	0.0428
AC007376.2	Macrophages M0	0.0416561	0.5874
AC007378.1	Macrophages M0	-0.00289311	0.97
AC007381.1	Macrophages M0	0.10121	0.1865
AC007382.1	Macrophages M0	0.135933	0.0754
AC007383.1	Macrophages M0	0.00816834	0.9153
AC007383.2	Macrophages M0	0.0502184	0.513
AC007384.1	Macrophages M0	-0.0241721	0.753
AC007386.1	Macrophages M0	-0.0188749	0.8059
AC007387.1	Macrophages M0	0.0544957	0.4777
AC007389.1	Macrophages M0	0.111864	0.144
AC007389.2	Macrophages M0	-0.0101336	0.895
AC007389.3	Macrophages M0	-0.0304011	0.6922
AC007389.4	Macrophages M0	0.00679204	0.9295
AC007389.5	Macrophages M0	-0.0346197	0.6521
AC007390.1	Macrophages M0	-0.202144	0.0078
AC007390.2	Macrophages M0	0.153317	0.0446
AC007391.1	Macrophages M0	-0.0803647	0.2946
AC007394.1	Macrophages M0	0.100123	0.1913
AC007395.1	Macrophages M0	0.0214036	0.7805
AC007402.1	Macrophages M0	-0.0367309	0.6324
AC007403.1	Macrophages M0	-0.0887729	0.2468
AC007405.1	Macrophages M0	0.0564491	0.462
AC007405.2	Macrophages M0	0.328057	0
AC007405.3	Macrophages M0	-0.046011	0.5489
AC007406.1	Macrophages M0	-0.0049672	0.9484
AC007406.2	Macrophages M0	0.00996728	0.8967
AC007406.3	Macrophages M0	0.359643	0
AC007406.4	Macrophages M0	0.00279684	0.971
AC007406.5	Macrophages M0	0.0356068	0.6428
AC007422.1	Macrophages M0	-0.0303148	0.693
AC007422.2	Macrophages M0	0.117044	0.1262
AC007423.1	Macrophages M0	-0.101354	0.1858
AC007424.1	Macrophages M0	-0.183022	0.0163
AC007431.1	Macrophages M0	0.205836	0.0068
AC007431.2	Macrophages M0	0.219544	0.0038
AC007431.3	Macrophages M0	0.128911	0.0919
AC007435.1	Macrophages M0	-0.060621	0.4295
AC007448.1	Macrophages M0	-0.0433091	0.5727
AC007448.2	Macrophages M0	0.153276	0.0447
AC007448.3	Macrophages M0	0.0196716	0.7978
AC007450.1	Macrophages M0	-0.157553	0.039
AC007450.2	Macrophages M0	0.0379097	0.6215
AC007450.3	Macrophages M0	-0.107414	0.1608
AC007450.4	Macrophages M0	-0.0320172	0.6767
AC007458.1	Macrophages M0	0.0455007	0.5534
AC007463.1	Macrophages M0	-0.0822191	0.2836
AC007485.1	Macrophages M0	-0.0299283	0.6967
AC007485.2	Macrophages M0	0.0535043	0.4857
AC007490.1	Macrophages M0	0.0872532	0.2551
AC007493.1	Macrophages M0	0.099825	0.1926
AC007493.2	Macrophages M0	0.0516203	0.5013
AC007494.1	Macrophages M0	0.0579943	0.4498
AC007494.2	Macrophages M0	0.190566	0.0123
AC007494.3	Macrophages M0	0.134873	0.0777
AC007495.1	Macrophages M0	-0.0546958	0.4761
AC007496.1	Macrophages M0	0.159558	0.0366
AC007496.2	Macrophages M0	0.13941	0.0682
AC007496.3	Macrophages M0	0.159057	0.0372
AC007497.1	Macrophages M0	0.0229237	0.7653
AC007513.1	Macrophages M0	0.00344304	0.9642
AC007527.1	Macrophages M0	-0.0477325	0.5341
AC007529.1	Macrophages M0	-0.0861527	0.2611
AC007533.1	Macrophages M0	0.0797626	0.2983
AC007536.1	Macrophages M0	-0.0728251	0.3424
AC007537.1	Macrophages M0	-0.00416938	0.9567
AC007540.1	Macrophages M0	-0.0581908	0.4483
AC007541.1	Macrophages M0	-0.116972	0.1265
AC007546.1	Macrophages M0	0.159078	0.0371
AC007546.2	Macrophages M0	0.0884682	0.2485
AC007547.1	Macrophages M0	-0.0564389	0.4621
AC007547.2	Macrophages M0	0.0783675	0.3068
AC007551.1	Macrophages M0	-0.158888	0.0374
AC007551.2	Macrophages M0	0.134828	0.0778
AC007552.1	Macrophages M0	-0.0403044	0.5996
AC007552.2	Macrophages M0	-0.0581102	0.4489
AC007556.1	Macrophages M0	-0.0901045	0.2398
AC007557.1	Macrophages M0	0.0912321	0.2339
AC007557.2	Macrophages M0	0.112139	0.143
AC007557.3	Macrophages M0	0.243927	0.0013
AC007557.4	Macrophages M0	0.0585584	0.4454
AC007559.1	Macrophages M0	0.202787	0.0076
AC007560.1	Macrophages M0	0.0714184	0.3519
AC007562.1	Macrophages M0	-0.0183476	0.8112
AC007563.1	Macrophages M0	-0.0019865	0.9794
AC007563.2	Macrophages M0	0.0236465	0.7582
AC007563.3	Macrophages M0	0.0190482	0.8041
AC007566.1	Macrophages M0	-0.0673862	0.3798
AC007566.2	Macrophages M0	-0.0689368	0.3689
AC007568.1	Macrophages M0	-0.0273918	0.7213
AC007569.1	Macrophages M0	0.0506434	0.5094
AC007570.1	Macrophages M0	-0.0189141	0.8055
AC007595.1	Macrophages M0	0.0166855	0.828
AC007598.1	Macrophages M0	0.146487	0.0552
AC007598.2	Macrophages M0	0.0672549	0.3807
AC007598.3	Macrophages M0	0.00276178	0.9713
AC007599.1	Macrophages M0	0.164016	0.0316
AC007599.2	Macrophages M0	0.0787728	0.3043
AC007601.1	Macrophages M0	0.189689	0.0127
AC007601.2	Macrophages M0	-0.0479615	0.5321
AC007603.1	Macrophages M0	-0.0206727	0.7878
AC007603.2	Macrophages M0	-0.0549398	0.4741
AC007608.1	Macrophages M0	0.121948	0.111
AC007608.2	Macrophages M0	0.20866	0.006
AC007608.3	Macrophages M0	0.0709176	0.3552
AC007608.4	Macrophages M0	0.136621	0.0739
AC007610.1	Macrophages M0	0.0183616	0.811
AC007610.2	Macrophages M0	0.124789	0.1029
AC007610.3	Macrophages M0	0.0897447	0.2417
AC007610.4	Macrophages M0	0.139836	0.0673
AC007611.1	Macrophages M0	-0.132196	0.0839
AC007613.1	Macrophages M0	-0.0213944	0.7806
AC007614.1	Macrophages M0	-0.0167498	0.8274
AC007614.2	Macrophages M0	0.0261094	0.7339
AC007618.1	Macrophages M0	0.0894034	0.2435
AC007619.1	Macrophages M0	0.0649854	0.397
AC007619.2	Macrophages M0	0.0439366	0.5671
AC007620.1	Macrophages M0	0.0391024	0.6106
AC007620.3	Macrophages M0	0.129279	0.091
AC007621.1	Macrophages M0	0.0566431	0.4605
AC007622.1	Macrophages M0	0.0322429	0.6746
AC007622.2	Macrophages M0	0.222417	0.0034
AC007637.1	Macrophages M0	-0.044582	0.5614
AC007638.1	Macrophages M0	-0.00913479	0.9053
AC007638.2	Macrophages M0	-0.0529612	0.4902
AC007639.1	Macrophages M0	0.139703	0.0676
AC007652.1	Macrophages M0	-0.0507504	0.5085
AC007655.1	Macrophages M0	0.0100832	0.8956
AC007656.1	Macrophages M0	-0.105335	0.1691
AC007656.2	Macrophages M0	-0.101529	0.1851
AC007656.3	Macrophages M0	0.0397452	0.6047
AC007663.1	Macrophages M0	0.139819	0.0673
AC007663.2	Macrophages M0	-0.131004	0.0867
AC007663.3	Macrophages M0	-0.0156103	0.8389
AC007663.4	Macrophages M0	0.0576174	0.4528
AC007666.1	Macrophages M0	0.00723525	0.925
AC007671.1	Macrophages M0	-0.0199295	0.7953
AC007673.1	Macrophages M0	0.0345133	0.6531
AC007677.1	Macrophages M0	-0.0687635	0.3701
AC007679.1	Macrophages M0	0.203733	0.0073
AC007679.2	Macrophages M0	-0.0297051	0.6989
AC007681.1	Macrophages M0	0.0548475	0.4748
AC007683.1	Macrophages M0	-0.049336	0.5204
AC007683.2	Macrophages M0	0.245859	0.0012
AC007684.1	Macrophages M0	0.0286027	0.7095
AC007685.1	Macrophages M0	-0.0150278	0.8449
AC007686.1	Macrophages M0	-0.0410001	0.5933
AC007686.2	Macrophages M0	-0.105034	0.1703
AC007686.3	Macrophages M0	0.0617187	0.4212
AC007687.1	Macrophages M0	0.0116924	0.879
AC007688.1	Macrophages M0	-0.0827228	0.2807
AC007688.2	Macrophages M0	0.0567404	0.4597
AC007690.1	Macrophages M0	-0.0227211	0.7673
AC007718.1	Macrophages M0	0.102957	0.1789
AC007728.1	Macrophages M0	0.116157	0.1292
AC007728.2	Macrophages M0	0.0300403	0.6957
AC007728.3	Macrophages M0	-0.00426097	0.9558
AC007731.1	Macrophages M0	0.219322	0.0038
AC007731.2	Macrophages M0	-0.0238159	0.7565
AC007731.3	Macrophages M0	-0.0368573	0.6312
AC007731.4	Macrophages M0	0.0761502	0.3208
AC007738.1	Macrophages M0	-0.070938	0.3551
AC007741.1	Macrophages M0	0.0712388	0.3531
AC007743.1	Macrophages M0	-0.19399	0.0108
AC007744.1	Macrophages M0	-0.0501619	0.5134
AC007749.1	Macrophages M0	-0.00585259	0.9393
AC007750.1	Macrophages M0	0.0175004	0.8198
AC007751.1	Macrophages M0	0.117854	0.1236
AC007773.1	Macrophages M0	-0.100538	0.1894
AC007780.1	Macrophages M0	0.0159621	0.8354
AC007785.1	Macrophages M0	-0.142263	0.0627
AC007785.2	Macrophages M0	-0.0610721	0.4261
AC007785.3	Macrophages M0	-0.00202702	0.9789
AC007786.1	Macrophages M0	-0.105957	0.1665
AC007786.2	Macrophages M0	-0.0559315	0.4662
AC007786.3	Macrophages M0	0.0107654	0.8885
AC007787.1	Macrophages M0	0.114922	0.1333
AC007787.2	Macrophages M0	0.097362	0.2039
AC007790.1	Macrophages M0	0.101859	0.1837
AC007792.1	Macrophages M0	-0.0704944	0.3581
AC007795.1	Macrophages M0	-0.0611238	0.4257
AC007823.1	Macrophages M0	0.225522	0.0029
AC007834.1	Macrophages M0	-0.156563	0.0403
AC007834.2	Macrophages M0	0.0418697	0.5855
AC007842.1	Macrophages M0	0.140373	0.0663
AC007848.1	Macrophages M0	0.0590186	0.4419
AC007848.2	Macrophages M0	0.102148	0.1824
AC007849.1	Macrophages M0	0.0859217	0.2624
AC007849.2	Macrophages M0	-0.0307519	0.6888
AC007861.1	Macrophages M0	-0.0484516	0.5279
AC007861.2	Macrophages M0	-0.0565767	0.461
AC007876.1	Macrophages M0	0.0688564	0.3694
AC007878.1	Macrophages M0	0.186275	0.0144
AC007879.1	Macrophages M0	0.198217	0.0091
AC007879.2	Macrophages M0	-0.156868	0.0399
AC007879.3	Macrophages M0	-0.0592005	0.4405
AC007879.4	Macrophages M0	-0.102814	0.1796
AC007881.1	Macrophages M0	0.0113663	0.8824
AC007881.2	Macrophages M0	-0.195836	0.01
AC007881.3	Macrophages M0	-0.155413	0.0418
AC007899.1	Macrophages M0	-0.0517892	0.4999
AC007906.1	Macrophages M0	0.140862	0.0653
AC007906.2	Macrophages M0	0.060218	0.4326
AC007907.1	Macrophages M0	-0.0176145	0.8186
AC007919.1	Macrophages M0	-0.0999696	0.192
AC007919.2	Macrophages M0	0.138266	0.0705
AC007920.1	Macrophages M0	-0.112516	0.1417
AC007922.1	Macrophages M0	-0.0129916	0.8657
AC007922.2	Macrophages M0	0.122879	0.1083
AC007922.3	Macrophages M0	-0.0935453	0.2222
AC007923.1	Macrophages M0	0.0629504	0.412
AC007923.2	Macrophages M0	-0.144475	0.0586
AC007923.3	Macrophages M0	0.144147	0.0592
AC007923.4	Macrophages M0	0.125262	0.1016
AC007938.1	Macrophages M0	-0.0560662	0.4651
AC007938.2	Macrophages M0	0.231812	0.0022
AC007938.3	Macrophages M0	0.128141	0.0939
AC007948.1	Macrophages M0	-0.0878769	0.2517
AC007950.1	Macrophages M0	-0.0864027	0.2597
AC007950.2	Macrophages M0	0.00463318	0.9519
AC007952.1	Macrophages M0	0.0942055	0.219
AC007952.2	Macrophages M0	-0.133791	0.0802
AC007952.3	Macrophages M0	0.0313397	0.6832
AC007952.4	Macrophages M0	0.161071	0.0348
AC007952.5	Macrophages M0	0.15441	0.0431
AC007952.6	Macrophages M0	0.173517	0.0228
AC007952.7	Macrophages M0	0.112113	0.1431
AC007952.8	Macrophages M0	-0.0348702	0.6497
AC007952.9	Macrophages M0	-0.00792284	0.9178
AC007953.1	Macrophages M0	-0.047799	0.5335
AC007953.2	Macrophages M0	0.0922202	0.2289
AC007954.1	Macrophages M0	-0.0356253	0.6427
AC007956.1	Macrophages M0	0.0552614	0.4715
AC007967.1	Macrophages M0	0.108636	0.156
AC007967.3	Macrophages M0	0.0195865	0.7987
AC007967.4	Macrophages M0	-0.0109586	0.8865
AC007969.1	Macrophages M0	0.0506414	0.5094
AC007969.2	Macrophages M0	-0.0323516	0.6735
AC007991.1	Macrophages M0	0.183105	0.0162
AC007991.2	Macrophages M0	0.0344713	0.6535
AC007991.3	Macrophages M0	-0.0740416	0.3344
AC007991.4	Macrophages M0	-0.0221177	0.7734
AC007992.1	Macrophages M0	-0.0472107	0.5386
AC007992.2	Macrophages M0	0.0601485	0.4332
AC007993.1	Macrophages M0	-0.171763	0.0243
AC007993.2	Macrophages M0	-0.0384983	0.6161
AC007996.1	Macrophages M0	-5.8831e-05	0.9994
AC007998.1	Macrophages M0	0.0570124	0.4576
AC007998.2	Macrophages M0	0.0260657	0.7343
AC007998.3	Macrophages M0	0.0106344	0.8899
AC007998.4	Macrophages M0	0.113096	0.1396
AC007998.5	Macrophages M0	0.097228	0.2045
AC008011.1	Macrophages M0	0.0217248	0.7773
AC008011.2	Macrophages M0	-0.0355728	0.6432
AC008013.1	Macrophages M0	0.198615	0.009
AC008013.2	Macrophages M0	0.0487057	0.5258
AC008013.3	Macrophages M0	0.133445	0.081
AC008014.1	Macrophages M0	-0.105595	0.168
AC008015.1	Macrophages M0	0.225026	0.003
AC008026.1	Macrophages M0	-0.061434	0.4234
AC008026.2	Macrophages M0	0.0833894	0.2768
AC008026.3	Macrophages M0	0.169056	0.0266
AC008033.1	Macrophages M0	0.148255	0.0523
AC008033.2	Macrophages M0	-0.0036788	0.9618
AC008033.3	Macrophages M0	-0.0290986	0.7047
AC008035.1	Macrophages M0	0.0151338	0.8438
AC008040.1	Macrophages M0	-0.0417797	0.5863
AC008040.2	Macrophages M0	-0.00829736	0.914
AC008040.3	Macrophages M0	0.0700974	0.3609
AC008050.1	Macrophages M0	-0.0670447	0.3822
AC008055.1	Macrophages M0	0.0898374	0.2412
AC008056.1	Macrophages M0	-0.0632363	0.4099
AC008056.2	Macrophages M0	-0.0977733	0.202
AC008060.1	Macrophages M0	-0.0304359	0.6919
AC008060.2	Macrophages M0	0.000882826	0.9908
AC008060.3	Macrophages M0	-0.0610391	0.4264
AC008060.4	Macrophages M0	0.00782184	0.9189
AC008063.1	Macrophages M0	-0.0724978	0.3446
AC008063.2	Macrophages M0	-0.122297	0.11
AC008065.1	Macrophages M0	-0.0422889	0.5818
AC008066.1	Macrophages M0	0.119793	0.1175
AC008067.1	Macrophages M0	0.054129	0.4807
AC008069.1	Macrophages M0	0.0167357	0.8275
AC008072.1	Macrophages M0	0.149057	0.051
AC008073.1	Macrophages M0	0.0244897	0.7498
AC008073.2	Macrophages M0	0.100597	0.1892
AC008073.3	Macrophages M0	-0.0197827	0.7967
AC008074.1	Macrophages M0	0.0582413	0.4479
AC008074.2	Macrophages M0	-0.018155	0.8131
AC008079.1	Macrophages M0	0.119624	0.118
AC008080.1	Macrophages M0	0.124747	0.103
AC008080.2	Macrophages M0	0.0969906	0.2056
AC008080.3	Macrophages M0	-0.0389166	0.6123
AC008080.4	Macrophages M0	-0.0110858	0.8852
AC008083.1	Macrophages M0	-0.10412	0.1741
AC008083.2	Macrophages M0	-0.223993	0.0031
AC008083.3	Macrophages M0	-0.138492	0.07
AC008088.1	Macrophages M0	-0.00477628	0.9504
AC008103.1	Macrophages M0	-0.0537014	0.4841
AC008105.1	Macrophages M0	-0.110548	0.1488
AC008105.2	Macrophages M0	-0.266902	0.0004
AC008105.3	Macrophages M0	-0.164062	0.0315
AC008114.1	Macrophages M0	0.0255893	0.739
AC008115.1	Macrophages M0	0.0594253	0.4387
AC008115.2	Macrophages M0	0.0107627	0.8886
AC008115.3	Macrophages M0	0.0353642	0.6451
AC008115.4	Macrophages M0	-0.0262731	0.7323
AC008121.1	Macrophages M0	-0.00313768	0.9674
AC008121.2	Macrophages M0	0.071722	0.3498
AC008121.3	Macrophages M0	-0.0525298	0.4937
AC008124.1	Macrophages M0	0.17945	0.0185
AC008125.1	Macrophages M0	0.0487036	0.5258
AC008126.1	Macrophages M0	-0.0348011	0.6504
AC008127.1	Macrophages M0	-0.126628	0.0979
AC008127.2	Macrophages M0	0.0629609	0.4119
AC008132.1	Macrophages M0	-0.0599606	0.4346
AC008132.2	Macrophages M0	-0.0611238	0.4257
AC008133.1	Macrophages M0	-0.0467284	0.5427
AC008133.2	Macrophages M0	-0.0547008	0.476
AC008134.1	Macrophages M0	0.0968548	0.2062
AC008147.1	Macrophages M0	0.206398	0.0066
AC008147.2	Macrophages M0	0.20802	0.0062
AC008147.3	Macrophages M0	0.170613	0.0252
AC008147.4	Macrophages M0	-0.0257241	0.7377
AC008149.1	Macrophages M0	0.0306215	0.6901
AC008154.1	Macrophages M0	0.0929908	0.225
AC008154.2	Macrophages M0	0.0495334	0.5187
AC008155.1	Macrophages M0	-0.0343816	0.6543
AC008163.1	Macrophages M0	-0.0388226	0.6131
AC008164.1	Macrophages M0	-0.0613012	0.4244
AC008171.1	Macrophages M0	-0.0148147	0.847
AC008175.1	Macrophages M0	-0.0625757	0.4148
AC008243.1	Macrophages M0	0.0867631	0.2577
AC008250.1	Macrophages M0	-0.0545491	0.4773
AC008250.2	Macrophages M0	-0.00482221	0.9499
AC008264.1	Macrophages M0	0.178027	0.0195
AC008264.2	Macrophages M0	0.106872	0.1629
AC008267.1	Macrophages M0	0.137396	0.0723
AC008267.2	Macrophages M0	0.0412476	0.5911
AC008267.3	Macrophages M0	0.0690269	0.3683
AC008267.4	Macrophages M0	0.194694	0.0105
AC008267.5	Macrophages M0	-0.151043	0.0479
AC008267.6	Macrophages M0	0.0393513	0.6083
AC008267.7	Macrophages M0	0.0938816	0.2206
AC008267.8	Macrophages M0	0.00529474	0.945
AC008268.1	Macrophages M0	-0.102858	0.1794
AC008269.1	Macrophages M0	0.0823422	0.2829
AC008269.2	Macrophages M0	-0.0355985	0.6429
AC008277.1	Macrophages M0	0.119458	0.1186
AC008277.2	Macrophages M0	0.149596	0.0502
AC008278.1	Macrophages M0	-0.0969007	0.206
AC008278.2	Macrophages M0	-0.0660734	0.3891
AC008280.1	Macrophages M0	-0.0906637	0.2369
AC008280.3	Macrophages M0	-0.126259	0.0989
AC008378.1	Macrophages M0	0.0540098	0.4816
AC008379.1	Macrophages M0	0.127517	0.0955
AC008385.1	Macrophages M0	0.10901	0.1546
AC008393.1	Macrophages M0	-0.0474476	0.5365
AC008395.1	Macrophages M0	0.108075	0.1582
AC008403.1	Macrophages M0	0.0733999	0.3386
AC008403.2	Macrophages M0	-0.00580854	0.9397
AC008403.3	Macrophages M0	-0.0405272	0.5976
AC008406.1	Macrophages M0	0.161494	0.0343
AC008406.2	Macrophages M0	0.127731	0.095
AC008406.3	Macrophages M0	0.0310676	0.6858
AC008410.1	Macrophages M0	0.00639507	0.9336
AC008413.1	Macrophages M0	0.0268433	0.7267
AC008415.1	Macrophages M0	-0.0126861	0.8688
AC008417.1	Macrophages M0	0.0686144	0.3711
AC008427.1	Macrophages M0	0.145929	0.0561
AC008429.1	Macrophages M0	-0.0470276	0.5401
AC008429.2	Macrophages M0	-0.0604795	0.4306
AC008429.3	Macrophages M0	0.0231566	0.763
AC008429.4	Macrophages M0	-0.102423	0.1812
AC008432.1	Macrophages M0	0.0539169	0.4824
AC008434.1	Macrophages M0	0.0799377	0.2972
AC008438.1	Macrophages M0	0.0709535	0.355
AC008438.2	Macrophages M0	-0.0709329	0.3551
AC008440.1	Macrophages M0	0.08632	0.2602
AC008443.1	Macrophages M0	0.0366521	0.6331
AC008443.3	Macrophages M0	0.13899	0.069
AC008443.4	Macrophages M0	0.0708343	0.3558
AC008443.5	Macrophages M0	-0.200312	0.0084
AC008443.6	Macrophages M0	0.0160716	0.8343
AC008443.7	Macrophages M0	0.134165	0.0793
AC008456.1	Macrophages M0	-0.0517517	0.5002
AC008464.1	Macrophages M0	-0.069029	0.3682
AC008467.1	Macrophages M0	0.172822	0.0234
AC008474.1	Macrophages M0	0.023024	0.7643
AC008481.1	Macrophages M0	-0.0168305	0.8265
AC008481.2	Macrophages M0	0.0792349	0.3015
AC008481.3	Macrophages M0	0.0283663	0.7118
AC008489.1	Macrophages M0	0.0188937	0.8057
AC008494.1	Macrophages M0	-0.0737938	0.336
AC008494.2	Macrophages M0	0.0553758	0.4706
AC008494.3	Macrophages M0	-0.17101	0.0249
AC008496.1	Macrophages M0	0.0101636	0.8947
AC008496.2	Macrophages M0	0.0397424	0.6047
AC008498.1	Macrophages M0	0.126131	0.0992
AC008498.2	Macrophages M0	-0.0103546	0.8928
AC008507.1	Macrophages M0	0.138416	0.0702
AC008507.2	Macrophages M0	0.134226	0.0792
AC008507.3	Macrophages M0	-0.018838	0.8062
AC008514.1	Macrophages M0	-0.0124408	0.8713
AC008514.2	Macrophages M0	0.00186129	0.9807
AC008517.1	Macrophages M0	-0.0189718	0.8049
AC008521.1	Macrophages M0	0.043805	0.5683
AC008522.1	Macrophages M0	0.18343	0.016
AC008525.1	Macrophages M0	0.156509	0.0403
AC008526.1	Macrophages M0	0.010877	0.8874
AC008534.1	Macrophages M0	-0.0375684	0.6246
AC008537.1	Macrophages M0	0.0341419	0.6566
AC008537.2	Macrophages M0	-0.0269693	0.7255
AC008537.3	Macrophages M0	-0.0186698	0.8079
AC008539.1	Macrophages M0	0.0769063	0.316
AC008543.1	Macrophages M0	0.109751	0.1518
AC008543.2	Macrophages M0	-0.0125453	0.8703
AC008543.3	Macrophages M0	0.0396884	0.6052
AC008543.4	Macrophages M0	0.0737291	0.3364
AC008543.5	Macrophages M0	0.0724925	0.3446
AC008549.1	Macrophages M0	0.0417958	0.5862
AC008549.2	Macrophages M0	-0.021665	0.7779
AC008549.3	Macrophages M0	0.0358398	0.6407
AC008550.1	Macrophages M0	-0.0264152	0.7309
AC008551.1	Macrophages M0	0.0441419	0.5653
AC008554.1	Macrophages M0	0.186073	0.0145
AC008554.2	Macrophages M0	0.211756	0.0053
AC008555.1	Macrophages M0	0.0674942	0.379
AC008555.2	Macrophages M0	0.129079	0.0915
AC008555.3	Macrophages M0	0.0164029	0.8309
AC008555.4	Macrophages M0	0.0469701	0.5406
AC008555.5	Macrophages M0	0.143157	0.061
AC008555.6	Macrophages M0	-0.0496781	0.5175
AC008555.7	Macrophages M0	0.16594	0.0296
AC008556.1	Macrophages M0	0.0165217	0.8297
AC008562.1	Macrophages M0	-0.137183	0.0727
AC008565.1	Macrophages M0	-0.061343	0.4241
AC008567.1	Macrophages M0	0.131309	0.086
AC008567.2	Macrophages M0	0.0582378	0.4479
AC008568.1	Macrophages M0	-0.118736	0.1208
AC008568.2	Macrophages M0	-0.119201	0.1194
AC008569.2	Macrophages M0	0.0609764	0.4268
AC008571.1	Macrophages M0	0.190375	0.0124
AC008572.1	Macrophages M0	0.178625	0.0191
AC008574.1	Macrophages M0	-0.106181	0.1656
AC008575.1	Macrophages M0	-0.0536942	0.4842
AC008588.1	Macrophages M0	0.185329	0.0149
AC008591.1	Macrophages M0	-0.031468	0.682
AC008592.1	Macrophages M0	-0.196758	0.0097
AC008592.2	Macrophages M0	-0.118319	0.1221
AC008592.3	Macrophages M0	-0.159004	0.0372
AC008592.4	Macrophages M0	0.139527	0.0679
AC008592.5	Macrophages M0	0.0263324	0.7317
AC008601.1	Macrophages M0	0.026706	0.728
AC008608.1	Macrophages M0	0.15242	0.0459
AC008608.2	Macrophages M0	-0.0537013	0.4841
AC008609.1	Macrophages M0	-0.0360839	0.6384
AC008610.1	Macrophages M0	-0.111622	0.1449
AC008619.1	Macrophages M0	-0.196536	0.0098
AC008620.1	Macrophages M0	-0.134964	0.0775
AC008620.2	Macrophages M0	0.00220038	0.9771
AC008622.1	Macrophages M0	-0.0169827	0.825
AC008622.2	Macrophages M0	0.0829285	0.2795
AC008622.3	Macrophages M0	0.0280048	0.7154
AC008626.1	Macrophages M0	0.144789	0.0581
AC008626.2	Macrophages M0	0.0413006	0.5906
AC008627.1	Macrophages M0	-0.0980722	0.2006
AC008628.1	Macrophages M0	-0.109549	0.1526
AC008628.2	Macrophages M0	-0.0776002	0.3116
AC008629.1	Macrophages M0	-0.102038	0.1829
AC008629.2	Macrophages M0	-0.0312995	0.6836
AC008629.3	Macrophages M0	0.0133835	0.8617
AC008632.1	Macrophages M0	0.000285993	0.997
AC008635.1	Macrophages M0	0.20768	0.0063
AC008638.1	Macrophages M0	0.211265	0.0054
AC008638.2	Macrophages M0	0.0564506	0.462
AC008638.3	Macrophages M0	0.168219	0.0274
AC008641.1	Macrophages M0	0.0040811	0.9576
AC008649.1	Macrophages M0	-0.0462544	0.5468
AC008649.2	Macrophages M0	0.13269	0.0827
AC008652.1	Macrophages M0	0.18027	0.018
AC008655.2	Macrophages M0	-0.118802	0.1206
AC008659.1	Macrophages M0	-0.0717331	0.3497
AC008662.1	Macrophages M0	0.136209	0.0748
AC008662.2	Macrophages M0	-0.0281157	0.7143
AC008663.1	Macrophages M0	-0.0795679	0.2995
AC008663.2	Macrophages M0	0.145809	0.0563
AC008663.3	Macrophages M0	0.196628	0.0097
AC008667.1	Macrophages M0	-0.107519	0.1604
AC008667.2	Macrophages M0	0.07935	0.3008
AC008667.3	Macrophages M0	-0.00496008	0.9485
AC008667.4	Macrophages M0	-0.0370039	0.6299
AC008669.1	Macrophages M0	-0.0773481	0.3132
AC008676.1	Macrophages M0	0.189306	0.0129
AC008676.2	Macrophages M0	-0.0102966	0.8934
AC008677.1	Macrophages M0	0.253743	0.0008
AC008677.2	Macrophages M0	0.00481988	0.95
AC008677.3	Macrophages M0	0.0280048	0.7154
AC008680.1	Macrophages M0	-0.0406024	0.5969
AC008686.1	Macrophages M0	0.0748864	0.3289
AC008687.1	Macrophages M0	0.0505751	0.51
AC008687.2	Macrophages M0	0.0671556	0.3814
AC008687.3	Macrophages M0	0.0853461	0.2656
AC008687.4	Macrophages M0	-0.0433721	0.5721
AC008687.5	Macrophages M0	0.15864	0.0377
AC008687.6	Macrophages M0	-0.0173196	0.8216
AC008691.1	Macrophages M0	-0.193875	0.0108
AC008694.1	Macrophages M0	0.0287967	0.7077
AC008694.2	Macrophages M0	-0.0421032	0.5834
AC008696.1	Macrophages M0	0.265232	0.0004
AC008696.2	Macrophages M0	-0.155914	0.0411
AC008700.1	Macrophages M0	0.115177	0.1324
AC008705.1	Macrophages M0	0.0205052	0.7895
AC008708.1	Macrophages M0	-0.0932569	0.2237
AC008708.2	Macrophages M0	-0.0791652	0.3019
AC008716.1	Macrophages M0	0.0162867	0.8321
AC008723.1	Macrophages M0	-0.112438	0.142
AC008725.1	Macrophages M0	0.0327781	0.6695
AC008728.1	Macrophages M0	-0.0290551	0.7052
AC008731.1	Macrophages M0	0.125439	0.1011
AC008734.1	Macrophages M0	0.0998131	0.1927
AC008734.2	Macrophages M0	0.0402572	0.6
AC008735.1	Macrophages M0	0.229553	0.0025
AC008735.2	Macrophages M0	0.225549	0.0029
AC008735.3	Macrophages M0	-0.128931	0.0919
AC008735.4	Macrophages M0	0.186293	0.0144
AC008735.5	Macrophages M0	-0.0679184	0.376
AC008736.1	Macrophages M0	0.147046	0.0542
AC008736.2	Macrophages M0	0.111639	0.1448
AC008736.3	Macrophages M0	0.056612	0.4607
AC008737.1	Macrophages M0	0.107525	0.1603
AC008737.2	Macrophages M0	-0.0376871	0.6235
AC008737.3	Macrophages M0	-0.115063	0.1328
AC008738.1	Macrophages M0	-0.0974602	0.2034
AC008738.2	Macrophages M0	0.0343856	0.6543
AC008738.4	Macrophages M0	-0.0736752	0.3368
AC008738.6	Macrophages M0	0.018412	0.8105
AC008739.1	Macrophages M0	0.118974	0.1201
AC008739.2	Macrophages M0	0.200274	0.0084
AC008739.3	Macrophages M0	0.227688	0.0027
AC008739.5	Macrophages M0	0.165182	0.0304
AC008740.1	Macrophages M0	0.0153479	0.8416
AC008740.2	Macrophages M0	0.0380711	0.62
AC008742.1	Macrophages M0	0.235381	0.0019
AC008743.1	Macrophages M0	0.0835356	0.2759
AC008745.1	Macrophages M0	-0.216912	0.0043
AC008747.1	Macrophages M0	-0.218503	0.004
AC008750.1	Macrophages M0	-0.0576799	0.4523
AC008750.2	Macrophages M0	0.137483	0.0721
AC008750.3	Macrophages M0	-0.00309135	0.9679
AC008750.4	Macrophages M0	0.0424913	0.58
AC008750.5	Macrophages M0	0.148986	0.0511
AC008750.6	Macrophages M0	0.18911	0.013
AC008750.7	Macrophages M0	0.0261299	0.7337
AC008750.8	Macrophages M0	-0.146346	0.0554
AC008751.1	Macrophages M0	0.0157854	0.8372
AC008751.2	Macrophages M0	-0.0282204	0.7133
AC008752.1	Macrophages M0	0.0571443	0.4565
AC008752.2	Macrophages M0	-0.115503	0.1313
AC008752.3	Macrophages M0	-0.00322826	0.9665
AC008753.1	Macrophages M0	-0.00590566	0.9387
[truncated: 154,988 more rows]

## Sheet: coefficient
ID	Macrophages M0	Macrophages M1	Macrophages M2
A1BG	0.0218725	-0.103761	-0.15358
A1BG-AS1	0.00470099	-0.104679	-0.161389
A1CF	0.0666399	-0.12229	-0.238144
A2M	-0.0982801	-0.0693339	0.258808
A2M-AS1	-0.0135508	-0.108176	0.0421722
A2ML1	-0.245671	0.0722641	0.0365114
A2ML1-AS1	-0.0292233	-0.0260941	-0.0098927
A2ML1-AS2	-0.0293889	0.00951304	-0.0367592
A2MP1	-0.00526518	0.01937	0.048136
A3GALT2	0.0580441	-0.0436979	-0.159125
A4GALT	0.0590696	-0.0237857	0.0717009
A4GNT	-0.00108902	-0.0698907	0.0742803
AAAS	0.189913	0.0133161	-0.205022
AACS	0.0839618	-0.143969	-0.312055
AACSP1	-0.0518959	-0.153953	-0.195433
AADAC	0.00750879	0.0662617	0.131228
AADACL2	-0.0134744	0.000352116	0.137454
AADACL2-AS1	-0.0461075	0.0159553	0.0951689
AADACL3	0.0100145	-0.0766726	-0.0247065
AADACL4	-0.0631604	-0.0687637	0.0900651
AADACP1	-0.179149	0.0597165	0.208524
AADAT	0.247843	-0.0812541	-0.17188
AAGAB	-0.10614	-0.0225617	0.0886098
AAK1	-0.0469182	-0.149216	-0.234801
AAMDC	-0.0327678	0.0754423	0.0926745
AAMP	0.0896964	-0.00535852	-0.193465
AANAT	-0.165428	-0.0423413	0.192901
AAR2	0.321336	0.0348355	-0.126602
AARD	-0.0350707	-0.0116183	-0.0578946
AARS	0.165156	-0.13112	-0.428934
AARS2	0.24738	-0.0674091	-0.337192
AARSD1	0.249209	-0.082237	-0.427083
AARSP1	-0.0779411	-0.0498002	-0.0318174
AASDH	0.0592992	-0.0691121	-0.00382042
AASDHPPT	0.0308853	-0.116238	-0.141786
AASS	0.129947	-0.027281	-0.225614
AATBC	-0.0569798	0.0749509	0.0396031
AATF	0.163958	-0.0855602	-0.237316
AATK	-0.0292721	-0.114096	-0.225516
ABALON	0.00706572	-0.0159869	-0.0212825
ABAT	0.0161451	-0.147916	-0.159019
ABBA01006766.1	-0.028716	-0.0375736	0.166139
ABCA1	0.0137771	-0.0888952	0.147788
ABCA10	0.143306	0.00695046	-0.151616
ABCA11P	0.109194	0.14756	-0.105135
ABCA12	-0.0400389	0.0632561	-0.00100072
ABCA13	-0.0251648	-0.0883025	0.0846106
ABCA17P	-0.0839632	-0.0726973	-0.0254502
ABCA2	-0.0242014	-0.130107	-0.246458
ABCA3	0.133564	-0.156528	-0.355906
ABCA4	0.0383219	-0.0405027	0.0161338
ABCA5	-0.135583	-0.114756	-0.186596
ABCA6	0.0100512	0.0318361	0.0497155
ABCA7	-0.0895036	-0.0404982	-0.0478993
ABCA8	-0.0727245	-0.0679251	-0.0414958
ABCA9	0.103486	0.053048	-0.0400356
ABCA9-AS1	0.03541	0.0712368	0.0238668
ABCB1	-0.179572	0.142347	-0.0290918
ABCB10	0.160179	-0.00879737	-0.161551
ABCB10P1	-0.172102	-0.11575	-0.0360239
ABCB10P3	-0.0339587	-0.113576	0.0389193
ABCB10P4	0.0216731	-0.00975167	0.0227908
ABCB11	-0.122573	-0.00557557	0.0770293
ABCB4	0.0621375	-0.0978032	0.0394488
ABCB5	0.304069	-0.0198021	0.0238768
ABCB6	0.259819	-0.0576515	-0.354236
ABCB7	-0.0848877	-0.0842575	0.121071
ABCB8	0.245358	0.0217218	-0.13073
ABCB9	0.0664454	-0.0571563	-0.0141448
ABCC1	0.077957	-0.0907007	-0.0666798
ABCC10	0.251401	-0.027984	-0.337507
ABCC11	-0.0254684	-0.12074	-0.222189
ABCC12	-0.047031	0.0176567	0.0440827
ABCC13	-0.125478	-0.0200908	0.179556
ABCC2	0.0670242	-0.0388374	-0.0742449
ABCC3	-0.13289	-0.163335	0.110451
ABCC4	0.0516721	0.00431819	0.0674498
ABCC5	0.0657597	-0.100201	-0.135841
ABCC5-AS1	0.0621375	-0.000615117	0.093977
ABCC6	-0.126264	0.0529617	0.0704786
ABCC6P1	0.135078	0.157411	0.0903029
ABCC6P2	-0.066215	0.225156	0.0339021
ABCC8	0.0108692	-0.0417122	-0.317411
ABCC9	-0.0920103	0.0206464	0.0679948
ABCD1	-0.037416	0.0104976	0.144852
ABCD1P2	-0.00729223	-0.0343007	0.0680613
ABCD1P3	0.0428164	0.0633125	-0.0296872
ABCD1P4	-0.0714161	0.00130081	0.105861
ABCD1P5	-0.106836	0.00846552	-0.026622
ABCD2	-0.0829747	0.289695	0.00459942
ABCD3	0.104107	0.153878	0.0578839
ABCD4	0.15378	0.0424188	-0.050281
ABCE1	0.22076	0.0491216	-0.00974063
ABCF1	0.237798	-0.150349	-0.335351
ABCF2	0.138983	0.0937666	-0.108352
ABCF2P1	0.0333355	0.0454334	0.0403915
ABCF2P2	0.0368756	-0.0518413	-0.124284
ABCF3	0.200567	-0.0973966	-0.295458
ABCG1	-0.181798	-0.105651	0.29039
ABCG2	-0.204513	0.20755	0.0909272
ABCG4	-0.0123643	-0.141926	-0.265776
ABCG5	-0.0456237	-0.124676	-0.0643603
ABCG8	-0.0405179	-0.0835748	-0.221262
ABHD1	-0.260638	0.141872	0.120003
ABHD10	-0.190537	0.0626503	0.158842
ABHD11	0.0488472	0.145073	0.095231
ABHD11-AS1	0.0809084	0.0784911	0.113337
ABHD12	-0.0144589	0.0367268	0.0852473
ABHD12B	-0.12772	-0.12688	0.127487
ABHD13	-0.00707788	0.0221423	0.0470093
ABHD14A	-0.153464	0.182885	0.0385085
ABHD14A-ACY1	0.00684096	-0.0154402	-0.123816
ABHD14B	-0.249784	0.145519	0.304622
ABHD15	-0.0814201	0.0619557	0.229349
ABHD15-AS1	0.0577806	0.0353928	-0.0800893
ABHD16A	0.143934	-0.0665143	-0.260382
ABHD16B	NA	NA	NA
ABHD17A	0.258461	0.0581246	-0.147475
ABHD17AP1	0.136207	-0.0366175	0.0282354
ABHD17AP3	0.140679	0.0405617	0.00497284
ABHD17AP4	0.0274287	0.202513	0.163938
ABHD17AP5	0.150235	0.020188	0.022052
ABHD17AP6	0.139009	-0.0273203	0.0242595
ABHD17AP7	0.0879431	-0.0668589	-0.00355072
ABHD17AP8	0.145949	-0.0918905	-0.0795556
ABHD17AP9	0.174882	-0.0275286	-0.029566
ABHD17B	-0.025532	-0.1111	-0.12082
ABHD17C	0.00065813	0.240522	-0.0319109
ABHD18	-0.0734165	-0.0167766	0.106269
ABHD2	0.238207	-0.100378	-0.241472
ABHD3	-0.00631198	0.0936851	0.28357
ABHD4	0.0299982	0.0720657	0.0405231
ABHD5	-0.0691266	0.00497678	0.325032
ABHD6	-0.125318	-0.127695	0.0129595
ABHD8	-0.0314018	0.0217197	-0.160352
ABI1	-0.269918	0.0255096	0.323406
ABI1P1	0.102749	-0.024296	-0.0672994
ABI2	0.196483	-0.00418706	-0.313129
ABI3	-0.301854	0.0534328	0.539772
ABI3BP	-0.0945307	0.0407371	0.0572284
ABITRAM	-0.0287831	0.0279916	0.115242
ABITRAMP1	0.0501276	-0.0999732	-0.152512
ABL1	0.305452	-0.0855172	-0.300133
ABL2	0.125851	-0.173274	-0.154542
ABLIM1	-0.0459915	-0.0249644	-0.217074
ABLIM2	-0.0907734	-0.0567094	-0.178913
ABLIM3	-0.0966251	-0.104645	-0.0383221
ABO	0.088475	-0.0716049	-0.151728
ABR	-0.106463	-0.135243	-0.210216
ABRA	-0.0703661	-0.0806914	-0.00375745
ABRACL	-0.0471079	0.145456	0.358284
ABRAXAS1	-0.133215	0.0437946	0.247683
ABRAXAS2	0.0920665	-0.121145	0.0522474
ABT1	0.0608737	0.039507	0.109845
ABT1P1	0.0772321	-0.0392552	-0.0694927
ABTB1	-0.0914007	-0.0887958	-0.00484794
ABTB2	0.185132	-0.0885436	-0.219348
AC000032.1	0.0536724	0.110864	0.0360453
AC000036.1	0.0971548	-0.045026	-0.197301
AC000041.1	-0.0824152	-0.0611282	-0.027035
AC000058.1	-0.0499437	0.0473005	0.00815699
AC000061.1	-0.0618756	-0.0691012	-0.0821015
AC000067.1	0.178419	0.0279742	0.110768
AC000068.1	0.0223576	-0.049042	-0.129384
AC000068.2	0.11342	-0.143173	-0.197273
AC000068.3	NA	NA	NA
AC000077.1	0.279175	-0.0757003	-0.0976574
AC000078.1	0.199994	-0.061973	-0.22683
AC000081.1	0.0418504	-0.0763018	-0.0566378
AC000089.1	-0.103381	0.0409903	0.252236
AC000095.1	NA	NA	NA
AC000099.1	-0.0413577	-0.0266629	0.000126613
AC000111.1	NA	NA	NA
AC000111.2	-0.000562946	-0.0316142	-0.0749808
AC000120.1	-0.0194823	-0.089643	-0.151369
AC000123.1	0.255825	-0.0502234	-0.343267
AC000123.2	0.294188	-0.0178243	-0.284018
AC000123.3	0.225917	-0.0373706	-0.198688
AC000124.1	-0.113308	0.0470292	-0.0416112
AC000362.1	-0.0611238	-0.0282248	0.00485052
AC000367.1	0.0587843	0.0124906	-0.067293
AC000372.1	-0.0253789	-0.0782358	-0.252333
AC000374.1	-0.0221345	0.0860726	0.0191803
AC000403.1	-0.0113643	0.00989697	-0.116239
AC001226.1	0.0685569	-0.108539	-0.0409707
AC002044.1	-0.0298265	0.0886047	0.196351
AC002044.2	-0.0105809	0.0783514	0.105975
AC002044.3	0.125462	-0.0114607	-0.148685
AC002056.1	0.0480331	0.0575985	0.0916012
AC002056.2	0.107046	-0.18662	-0.209262
AC002059.1	-0.0681731	0.0192647	0.294675
AC002059.2	0.00936132	-0.0434098	0.095692
AC002064.1	-0.0904535	-0.0326902	-0.0626058
AC002064.2	-0.068838	0.0301362	-0.0878275
AC002064.3	-0.0912344	0.119064	0.190559
AC002066.1	-0.147045	0.212653	0.153582
AC002069.1	-0.0742503	-0.0315833	0.0930432
AC002069.2	0.114735	-0.0600683	-0.0250829
AC002069.3	0.0532929	-0.048033	-0.0404624
AC002070.1	-0.0847964	-0.0140561	0.127261
AC002075.1	0.0167362	0.0532373	0.00128059
AC002075.2	-0.0384119	-0.00703114	0.147649
AC002076.1	0.118079	-0.0464894	-0.238301
AC002076.2	0.0617911	-0.01467	-0.07305
AC002090.1	0.139859	-0.0317291	-0.0410438
AC002091.1	-0.232401	0.0399527	0.462412
AC002091.2	-0.202011	-0.0175908	0.413961
AC002094.1	0.0894597	-0.159076	-0.176897
AC002094.2	NA	NA	NA
AC002094.3	NA	NA	NA
AC002094.4	0.219059	-0.0822647	-0.249623
AC002094.5	0.0624131	-0.0820324	-0.0960615
AC002101.1	-0.151277	-0.0395603	-0.144516
AC002115.1	-0.0017518	0.0325126	0.0880611
AC002116.1	0.0325845	-0.070435	-0.160907
AC002116.2	0.155327	0.0781416	-0.0605663
AC002127.1	0.0766394	-0.0888442	-0.0382811
AC002128.1	-0.0380768	0.0475517	-0.0677026
AC002128.2	-0.113061	-0.00274635	0.0032065
AC002306.1	-0.0534561	0.166089	-0.0398558
AC002310.1	-0.0429237	-0.139572	-0.0211319
AC002310.2	0.0634043	-0.0316585	-0.172206
AC002310.3	0.0206482	-0.09179	-0.0980135
AC002310.4	-0.0309044	-0.152546	-0.22827
AC002310.5	0.110379	-0.0947635	-0.245148
AC002347.1	0.142884	-0.076955	-0.188811
AC002347.2	-0.00294844	0.170154	-0.0658556
AC002350.1	-0.0313915	0.0182084	0.138912
AC002351.1	0.128075	-0.0975483	-0.0829178
AC002366.1	-0.0184563	0.113667	-0.0243825
AC002367.1	0.105148	-0.0429322	0.0937567
AC002368.1	-0.1053	-0.0458401	-0.00492427
AC002375.1	-0.0647581	-0.0312322	0.112638
AC002378.1	0.0462332	0.0803032	0.0578967
AC002381.1	-0.0529596	0.0049592	0.0314077
AC002383.1	-0.106844	-0.0871436	-0.146939
AC002386.1	-0.0689731	0.285361	0.175083
AC002398.1	0.112703	-0.0384419	-0.123311
AC002398.2	-0.0737582	0.151693	0.0946829
AC002400.1	0.162784	-0.00459647	-0.118409
AC002401.1	0.181728	-0.141538	-0.198275
AC002401.2	0.135092	-0.19344	-0.336614
AC002401.3	0.0789038	-0.139535	-0.149098
AC002401.4	0.0685677	-0.0876658	0.0287616
AC002428.1	-0.00955389	-0.0578966	-0.12503
AC002428.2	-0.0463979	-0.0442063	-0.137098
AC002429.1	0.0795681	-0.0886714	-0.0110199
AC002429.2	-0.0588922	0.0280629	0.0418994
AC002451.1	-0.222226	-0.0370158	0.192637
AC002451.2	-0.105454	-0.0165358	-0.015002
AC002454.1	-0.0816448	0.0451338	0.018361
AC002456.1	-0.149794	0.143458	0.220256
AC002456.2	-0.127291	0.0653872	0.113123
AC002460.1	-0.0451586	-0.0188704	0.0789055
AC002463.1	0.104288	-0.039395	-0.1556
AC002464.1	-0.15304	0.00300836	0.216813
AC002465.1	-0.125082	-0.0680846	0.0791711
AC002467.1	-0.195318	0.0908315	0.18222
AC002470.1	-0.158734	0.0831361	0.263179
AC002472.1	0.00231084	0.0596151	-0.00771348
AC002480.1	0.136328	-0.132605	0.064846
AC002480.2	0.157831	-0.0769248	0.0657003
AC002486.1	0.133441	0.103045	-0.00529356
AC002486.2	0.115501	0.082025	0.0474915
AC002487.1	-0.0487741	0.13855	-0.0487322
AC002504.1	-0.0663433	-0.0117224	0.0657267
AC002511.1	0.064731	-0.0237157	-0.0304636
AC002511.2	0.118873	-0.101691	-0.0397913
AC002519.1	0.174001	0.0753947	-0.12677
AC002519.2	0.00572496	0.0267562	0.0644719
AC002524.1	0.112066	0.00311428	0.113508
AC002525.1	-0.0268176	-0.00542634	0.0454938
AC002540.1	0.117966	-0.0959938	-0.211093
AC002542.1	0.0101169	0.179045	-0.226486
AC002543.1	0.225052	-0.0483205	-0.136308
AC002545.1	-0.0903251	0.192422	0.182917
AC002546.1	-0.12619	0.00302892	0.137038
AC002550.1	-0.0585089	0.0709782	0.0179981
AC002550.2	0.0883787	-0.0533753	-0.193803
AC002551.1	0.0162617	0.0343779	0.0100327
AC002553.1	0.154346	-0.0569872	-0.292111
AC002553.2	0.114259	-0.0682184	-0.292518
AC002558.1	0.139321	0.0531666	-0.0123884
AC002558.2	0.0588	-0.0204485	-0.112087
AC002558.3	0.174666	-0.144656	-0.0823798
AC002563.1	0.0939902	-0.169128	-0.254749
AC002984.1	0.06505	0.105664	-0.0964566
AC002985.1	0.0630865	0.055932	0.0243719
AC002996.1	-0.116903	-0.024508	0.0574053
AC003001.1	0.00739604	-0.0957032	-0.139639
AC003001.2	0.103784	-0.0828094	-0.106183
AC003002.1	0.0119561	0.117363	-0.0984302
AC003002.2	0.107178	-0.0793273	-0.244508
AC003002.3	0.120209	-0.0369741	-0.124407
AC003005.1	0.257164	-0.051528	-0.172115
AC003005.2	0.0218367	0.0132857	0.0381735
AC003006.1	0.147621	0.0798088	-0.0434613
AC003009.1	-0.0590208	-0.027276	0.0470302
AC003035.1	-0.0650909	0.0322068	0.0341606
AC003035.2	-0.0333461	-0.0419971	0.0686015
AC003043.1	0.0299898	0.0152324	-0.147945
AC003045.1	0.0675796	-0.0411883	-0.0976234
AC003070.1	-0.183685	0.0441865	0.244758
AC003070.2	-0.187431	0.184348	0.141585
AC003071.1	0.0165021	0.0485042	0.216535
AC003071.2	-0.0742101	-0.0381494	0.0585276
AC003072.1	-0.0492181	-0.0391129	-0.0350825
AC003080.1	0.0955832	-0.0857943	-0.00700116
AC003084.1	0.0247497	0.0386782	-0.0931922
AC003087.1	-0.075046	-0.0582638	-0.0197728
AC003092.1	-0.08426	-0.0562672	-0.00904285
AC003092.2	-0.0747882	-0.0179663	-0.0536538
AC003098.1	0.0727412	-0.0929134	0.13898
AC003101.1	-0.0628363	0.0539172	0.0625425
AC003101.2	0.0256388	0.0743329	0.147883
AC003101.3	NA	NA	NA
AC003102.1	0.0774459	-0.00199531	-0.238044
AC003112.1	-0.0285914	-0.0923173	-0.272334
AC003659.1	0.0889157	0.0646464	-0.0567553
AC003665.1	0.136133	-0.0584032	-0.325363
AC003666.1	0.230695	-0.0350376	-0.115018
AC003669.1	-0.125229	-0.0665298	0.0401237
AC003681.1	0.147208	0.0290184	-0.247437
AC003682.1	0.1829	0.132525	-0.204742
AC003684.1	-0.131969	-0.0804606	-0.129662
AC003685.1	0.178558	0.0126908	-0.0630322
AC003685.2	0.0912357	-0.0388517	0.100539
AC003686.1	-0.0250156	-0.106604	-0.116334
AC003687.1	-0.0549398	-0.0339057	0.123575
AC003688.1	-0.093129	0.026647	0.0062227
AC003688.2	-0.029869	0.00299574	-0.0930748
AC003956.1	0.198716	-0.0323547	-0.311688
AC003957.1	0.0693099	-0.0693129	-0.0672191
AC003958.1	0.0170866	-0.0715614	-0.0206741
AC003958.2	-0.150216	-0.0825349	0.0447211
AC003965.1	-0.23218	-0.0183317	0.168964
AC003965.2	-0.0372797	-0.0723857	-0.0142395
AC003973.1	-0.0777769	0.0125841	0.0039112
AC003973.2	0.0989981	-0.121313	-0.102974
AC003975.1	-0.0057676	-0.0302041	-0.0309436
AC003976.1	0.109765	0.197615	-0.0405273
AC003982.1	0.0975356	-0.0163972	0.0644254
AC003984.1	-0.0370152	0.380018	0.0348378
AC003985.1	-0.000295818	0.130597	-0.0607543
AC003986.1	-0.133268	-0.0304288	-0.0296137
AC003986.2	-0.0314617	-0.00216891	0.0965203
AC003986.3	-0.0384393	0.131989	0.138112
AC003988.1	-0.10068	-0.030762	0.108103
AC003989.1	0.166167	-0.0529653	-0.083296
AC003989.2	-0.0282627	-0.0621936	0.0161339
AC003991.1	0.0437584	0.0513657	-0.0807328
AC003991.2	-0.0237013	0.0877628	0.0992939
AC004000.1	0.0239708	-0.0297123	-0.0450284
AC004004.1	-0.0313698	0.1307	0.0612707
AC004006.1	0.10248	-0.0488729	0.0271038
AC004009.1	0.0588617	-0.0866862	-0.0692244
AC004009.2	0.0471582	-0.061239	-0.0385525
AC004009.3	0.0732227	0.0378822	-0.05288
AC004012.1	-0.0764196	0.0528725	0.0138074
AC004014.1	-0.128413	0.133263	0.124173
AC004014.2	-0.0393267	0.184957	0.0943131
AC004022.1	-0.0328089	0.00254304	-0.218816
AC004022.2	0.0493096	-0.0348323	-0.0373923
AC004023.1	-0.0428331	-0.159472	-0.153162
AC004024.1	0.137736	-0.0787057	-0.107855
AC004034.1	0.136069	-0.147422	-0.213144
AC004039.1	0.081823	-0.0912066	-0.130861
AC004052.1	0.0213333	0.05815	-0.0672528
AC004053.1	0.128616	-0.0501723	-0.070083
AC004054.1	0.0314281	-0.0505885	-0.0724093
AC004057.1	-0.0128624	0.0364732	0.0197221
AC004062.1	NA	NA	NA
AC004063.1	0.0207172	-0.0319091	0.0843038
AC004066.1	-0.0278079	-0.01498	-0.00417043
AC004066.2	-0.0816115	0.0125381	-0.00366886
AC004067.1	-6.99285e-06	0.0698107	0.0371476
AC004069.1	0.0102549	-0.0415608	-0.110131
AC004069.2	0.0685381	-0.112593	-0.0572817
AC004074.1	-0.0611238	-0.0411883	-0.0301153
AC004076.1	-0.0341342	0.0329212	-0.0451363
AC004076.2	0.217929	-0.100785	-0.307144
AC004080.1	-0.00728797	-0.0684203	-0.0176934
AC004080.2	0.0897856	-0.0566386	-0.210165
AC004080.3	0.00807892	-0.0427431	0.108475
AC004080.4	-0.00281299	0.151093	-0.00215879
AC004080.5	0.0655459	-0.0560924	-0.124254
AC004080.6	-0.0448347	-0.0425361	-0.0513989
AC004083.1	-0.105512	-0.0177212	0.0282696
AC004086.1	0.0945823	-0.0157794	-0.00621778
AC004112.1	0.0788011	-0.150475	-0.154107
AC004129.1	-0.0179053	0.0114682	0.141469
AC004129.2	0.00547511	-0.0316074	-0.0194096
AC004130.1	-0.160089	0.0999902	0.199095
AC004134.1	0.0219894	-0.157286	-0.038066
AC004147.1	-0.00893694	-0.0410137	-0.0975789
AC004147.2	-0.106096	-0.0820752	-0.163651
AC004147.3	-0.104808	0.0388484	0.0349172
AC004147.4	-0.0940869	-0.0402774	-0.0890011
AC004147.5	-0.0329547	-0.0237781	-0.0745674
AC004148.1	-0.0559385	-0.0767817	-0.0156758
AC004148.2	0.150485	-0.105739	-0.252708
AC004151.1	-0.228774	-0.0188002	0.33382
AC004156.1	0.338245	-0.067865	-0.309949
AC004156.2	0.0144129	-0.108387	-0.0945008
AC004158.1	0.119092	-0.0836172	-0.307874
AC004160.1	-0.05526	-0.00205674	0.0432154
AC004160.2	-0.0284343	-0.0108826	-0.00674397
AC004217.1	0.190024	-0.0544598	-0.0238454
AC004217.2	0.0698296	0.143483	-0.0355743
AC004221.1	-0.0203102	0.042778	-0.0579777
AC004223.1	0.137529	-0.0785397	-0.0827146
AC004223.2	0.091826	0.0554274	-0.191461
AC004223.3	0.000748614	0.00472969	0.0132894
AC004223.4	0.130612	-0.105433	-0.245982
AC004224.1	0.0112551	0.0896839	0.120987
AC004224.2	0.0976298	-0.0847429	-0.0579002
AC004231.1	-0.0515814	-0.0637673	-0.00965497
AC004231.3	-0.13473	0.0383446	-0.0483617
AC004232.1	NA	NA	NA
AC004232.2	0.141219	-0.0747681	-0.424709
AC004233.1	0.0918255	-0.190558	-0.21918
AC004233.2	0.100101	-0.198458	-0.27441
AC004233.3	-0.0463638	0.0491414	-0.0109595
AC004241.1	-0.195239	-0.0541276	0.0379221
AC004241.2	-0.0329395	-0.134982	-0.0408899
AC004241.3	-0.187384	-0.00885111	0.29283
AC004241.4	0.0798638	-0.000171628	-0.200936
AC004241.5	-0.0317126	-0.0723565	-0.244375
AC004253.1	0.105626	0.00780837	-0.143414
AC004253.2	0.0314208	-0.0922316	0.0396045
AC004257.1	0.17875	0.0157905	-0.166682
AC004263.1	0.12956	-0.10227	-0.220762
AC004264.1	0.144283	0.0582321	0.0362068
AC004264.2	-0.0237884	0.0984508	-0.140284
AC004381.1	0.0336864	-0.0796268	-0.117094
AC004383.1	0.207229	-0.128348	-0.213968
AC004386.1	-0.02521	0.0348725	0.20288
AC004386.2	0.000743737	-0.0563129	-0.0467563
AC004408.1	-0.130095	-0.0822803	-0.147041
AC004408.2	0.0153485	-0.132805	-0.134848
AC004415.1	-0.0530156	0.347728	-0.0208661
AC004448.1	0.0277846	0.0669283	-0.0155473
AC004448.2	0.0836648	-0.00912118	-0.112049
AC004448.3	0.069756	-0.168227	-0.20731
AC004449.1	0.0719542	-0.0744943	-0.212945
AC004453.1	0.104128	0.00138091	0.0628289
AC004453.2	-0.00222348	-0.100279	-0.278789
AC004461.1	0.231026	-0.166928	-0.139182
AC004461.2	0.310202	-0.131819	-0.206137
AC004466.1	0.090676	-0.154034	-0.269685
AC004466.2	0.0869366	-0.0741244	0.0214933
AC004466.3	0.0925517	-0.123199	-0.20375
AC004467.1	0.0675698	0.0529779	0.0151214
AC004470.1	0.150403	-0.0267007	-0.0521633
AC004471.1	0.0833332	-0.0588537	0.00146781
AC004471.2	-0.0687582	-0.0809448	-0.262385
AC004475.1	0.30076	-0.00571681	-0.341553
AC004477.1	-0.0758091	0.0494387	0.014722
AC004477.2	NA	NA	NA
AC004477.3	0.0450597	-0.181995	-0.248842
AC004485.1	-0.0300829	-0.0328992	0.0604857
AC004486.1	0.0180932	-0.0169117	-0.0991665
AC004490.1	0.216612	-0.141469	-0.222683
AC004491.1	0.0801495	0.0770099	-0.0114063
AC004492.1	0.0889285	0.020552	-0.293076
AC004494.1	0.106882	0.00530867	-0.0729947
AC004494.2	NA	NA	NA
AC004522.1	0.0313625	-0.0430373	-0.0155251
AC004522.2	0.00545488	0.0210177	-0.197192
AC004528.1	0.148553	-0.0827435	-0.0883404
AC004528.2	NA	NA	NA
AC004540.1	-0.0236133	0.0608097	0.0343218
AC004540.2	-0.0664333	0.015494	0.0031669
AC004542.1	NA	NA	NA
AC004542.2	NA	NA	NA
AC004543.1	0.148106	-0.0418082	-0.165341
AC004551.1	-0.218487	0.333263	0.100358
AC004551.2	-0.0335976	0.258701	0.0114886
AC004552.1	-0.0336084	0.0293798	0.0640679
AC004554.1	0.16449	-0.0826728	-3.15417e-05
AC004584.1	0.0670758	-0.11381	-0.117275
AC004584.2	-0.0139957	0.0234087	0.116033
AC004584.3	-0.019209	-0.104261	-0.224098
AC004585.1	-0.0893271	0.292587	0.212226
AC004585.2	-0.0287113	-0.0383451	0.160643
AC004590.1	-0.0611238	-0.0410804	0.0186126
AC004593.1	0.202606	0.0419481	-0.169635
AC004594.1	-0.117273	-0.00684078	-0.0157768
AC004596.1	0.0695855	-0.0634167	0.0652336
AC004597.1	0.157673	-0.0625778	-0.148978
AC004623.1	0.097702	-0.12777	-0.282216
AC004637.1	0.248309	-0.071812	-0.230288
AC004672.1	0.088138	-0.0268607	-0.0651552
AC004672.2	0.0592206	0.0105132	-0.0849509
AC004674.1	0.0635096	-0.000590936	-0.0220128
AC004674.2	-0.0881836	0.0510164	-0.0538668
AC004678.1	0.188197	0.0679719	-0.192941
AC004678.2	0.155342	-0.108505	-0.2396
AC004687.1	-0.149065	0.0742559	0.245725
AC004690.1	0.000933562	-0.0411883	0.0317163
AC004690.2	-0.0945902	-0.114742	-0.0366291
AC004691.1	-0.0239033	0.00573905	-0.0248326
AC004691.2	-0.147493	0.0660073	-0.0389061
AC004692.1	0.0911639	-0.0436776	0.121174
AC004692.2	0.268418	-0.0822877	-0.129394
AC004696.1	0.102108	0.0668712	-0.183639
AC004696.2	0.0054136	-0.037761	-0.20792
AC004702.1	0.00510723	-0.0757402	-0.104706
AC004704.1	0.137501	-0.0615231	-0.0231992
AC004706.1	0.0966988	-0.208707	-0.195477
AC004706.2	NA	NA	NA
AC004707.1	-0.0117951	0.036855	0.13295
AC004771.1	-0.0589132	-0.0123574	0.0631065
AC004771.2	0.00451597	-0.044945	0.00596737
AC004771.3	-0.0521416	-0.083246	0.0326806
AC004771.4	0.0813814	0.0107422	-0.0516624
AC004771.5	0.0932184	-0.0977651	-0.181502
AC004775.1	-0.0326244	0.0740182	-0.146617
AC004777.1	-0.0961309	-0.0236381	0.0480473
AC004790.1	0.0160936	-0.0302937	-0.052613
AC004790.2	0.0415575	0.114782	-0.206563
AC004792.1	NA	NA	NA
AC004797.1	-0.125961	0.00048293	0.0658917
AC004801.1	0.0106563	-0.0183411	0.176046
AC004801.2	0.0348808	0.0283346	-0.0828296
AC004801.3	0.117996	-0.108714	-0.142938
AC004801.4	0.0413363	-0.104752	-0.0572503
AC004801.5	0.0789325	-0.0315591	-0.014123
AC004801.6	0.241303	-0.00229938	-0.2255
AC004801.7	-0.138546	0.0613898	0.0355622
AC004803.1	-0.174689	-0.0509092	-0.115318
AC004805.1	-0.0328324	-0.0546492	-0.131589
AC004805.2	0.0048279	-0.0652613	0.0354622
AC004805.3	0.104036	-0.1069	-0.188513
AC004808.1	0.173262	-0.0212267	-0.137856
AC004808.2	0.142365	-0.0973858	-0.142211
AC004812.1	-0.00681558	0.0761999	-0.0130966
AC004812.2	0.0765763	0.0259082	-0.000988675
AC004816.1	-0.103096	-0.138541	-0.10783
AC004816.2	0.1293	-0.0256063	0.0968223
AC004817.1	-0.0658821	-0.0923969	-0.167366
AC004817.2	0.0619399	-0.0665407	0.189928
AC004817.3	-0.0559021	-0.0654681	-0.0018572
AC004817.4	-0.09267	-0.0919941	-0.171618
AC004825.1	NA	NA	NA
AC004825.2	-0.0128262	-0.145246	0.0602213
AC004828.1	0.227447	-0.0289363	-0.282373
AC004830.1	0.125122	-0.103964	-0.307469
AC004832.1	0.0351485	-0.0605754	-0.0716775
AC004832.2	-0.0236029	0.0719083	0.0320718
AC004832.3	0.0369147	-0.0355885	-0.0205502
AC004832.4	-0.013433	0.102956	-0.0441008
AC004832.5	-0.110214	0.134082	-0.0610503
AC004832.6	0.0509869	0.00778845	-0.233202
AC004835.1	0.0527556	0.0464324	-0.0571849
AC004835.2	-0.124117	0.239765	0.0928884
AC004836.1	0.0294965	-0.00231242	-0.178728
AC004837.1	NA	NA	NA
AC004837.2	0.212302	0.0461781	-0.164043
AC004837.3	0.00892104	0.0660147	-0.0781392
AC004839.1	-0.000966315	0.136404	0.0612908
AC004840.1	0.161133	-0.0681555	-0.196839
AC004840.2	-0.0391726	-0.0957917	0.058934
AC004846.1	-0.0015236	-0.0756214	0.264277
AC004846.2	-0.0587864	-0.0473667	0.0679699
AC004847.1	-0.00547309	-0.0447788	0.208631
AC004852.1	NA	NA	NA
AC004852.2	0.142613	-0.045306	-0.113593
AC004852.3	0.128137	0.0865067	-0.118517
AC004853.1	0.0400157	0.0413577	-0.0181516
AC004854.1	0.0326834	-0.0225448	-0.125594
AC004854.2	-0.0598836	-0.0479269	0.0917222
AC004858.1	0.0940817	-0.0345131	-0.0543667
AC004862.1	-0.0608436	-0.139218	-0.129131
AC004865.1	0.132335	-0.0368833	-0.0877774
AC004865.2	-0.150618	0.0482448	0.281514
AC004866.1	-0.0403024	-0.036248	0.00753836
AC004866.2	NA	NA	NA
AC004869.1	0.118764	-0.0569899	-0.0596316
AC004869.2	NA	NA	NA
AC004870.1	0.163116	-0.0476735	-0.0161943
AC004870.2	-0.165074	0.0938853	0.200598
AC004870.3	-0.0742718	-0.000250918	-0.0077957
AC004870.4	0.0207662	-0.0104433	0.025422
AC004875.1	0.152643	-0.028405	0.00190618
AC004877.1	0.0968161	-0.0295534	-0.264469
AC004877.2	0.0909933	0.0608696	-0.350571
AC004882.1	-0.0242739	-0.0934439	-0.00529198
AC004882.2	NA	NA	NA
AC004884.1	0.00780442	0.039874	0.128498
AC004884.2	-0.0555664	-0.0167677	0.00960338
AC004888.1	0.0183407	-0.0730079	-0.0907813
AC004889.1	0.0451925	-0.0446365	-0.0411224
AC004890.1	-0.0314271	-0.0119119	0.0788638
AC004890.2	0.100987	-0.0818491	-0.31956
AC004890.3	0.20948	-0.0436883	-0.210534
AC004893.1	0.138165	-0.0983617	-0.209178
AC004895.1	0.0161694	0.0379213	-0.0297692
AC004898.1	0.238846	-0.105348	-0.0867755
AC004899.1	-0.0201677	-0.0751328	0.0464108
AC004899.2	-0.00801862	-0.067871	0.00664435
AC004906.1	-0.0158197	-0.0386932	-0.0680975
AC004908.1	0.159177	-0.143099	-0.240576
AC004908.2	0.0833953	-0.0999655	-0.135902
AC004908.3	0.158719	-0.00682723	-0.200912
AC004910.1	-0.175466	0.0220984	0.276214
AC004911.1	0.169893	-0.0442587	-0.00637858
AC004917.1	-0.00858506	-0.0665706	0.113421
AC004918.1	0.0749886	0.0950193	-0.189573
AC004918.4	0.138402	-0.0873159	-0.117458
AC004920.1	-0.0888246	0.0461807	0.184474
AC004921.1	-0.27061	0.204807	0.529193
AC004923.1	-0.136842	0.0281327	0.0888532
AC004923.2	-0.0320856	0.0956215	-0.0310717
AC004923.3	0.0569094	0.00253986	-0.0130179
AC004923.4	0.00290073	0.0793896	-0.0399066
AC004925.1	-0.0393969	-0.0676738	-0.177569
AC004930.1	-0.147829	-0.0521444	0.0579471
AC004938.1	0.0230008	-0.147322	0.073369
AC004941.1	0.0175143	0.100381	-0.108694
AC004941.2	0.162683	0.143186	-0.125355
AC004943.1	0.237946	-0.0693396	-0.263179
AC004943.2	0.18442	-0.0532415	-0.192964
AC004943.3	0.121184	0.0863888	-0.165975
AC004944.1	-0.0611238	0.0841304	-0.0757705
AC004945.1	0.137851	0.000270685	-0.0791851
AC004946.1	0.0139524	-0.00291812	0.0291205
AC004946.2	-0.0606528	0.106166	0.11056
AC004947.1	0.0408791	0.0526808	-0.104262
AC004947.2	-0.0632302	0.0750717	-0.15061
AC004948.1	0.0794745	0.108145	-0.176651
AC004951.1	0.0793374	-0.0277341	-0.141447
AC004951.2	-0.00731026	0.0422427	-0.203641
AC004951.3	0.0173421	-0.087375	-0.265188
AC004951.4	0.041259	0.0328012	-0.125676
AC004965.1	-0.00957668	0.0184956	-0.0502986
AC004967.1	0.0429832	0.0302207	-0.0113458
AC004969.1	0.0541043	0.00772566	-0.25717
AC004972.1	0.148059	-0.0216661	-0.0470277
AC004973.1	-0.0517131	0.0320127	0.105327
AC004975.1	0.0574369	-0.103871	-0.111461
AC004975.2	0.111334	0.0821889	0.142923
AC004980.1	0.252214	-0.0283136	-0.262129
AC004980.2	0.263958	-0.0133457	-0.351299
AC004980.3	-0.148861	0.124673	0.194726
AC004980.4	0.0765967	-0.0176572	-0.0654138
AC004982.1	-0.00478992	-0.00768464	-0.223358
AC004982.2	0.0871542	-0.0305567	-0.232501
AC004986.1	0.126105	-0.048503	-0.0971758
AC004987.1	-0.106869	-0.055166	0.0785074
AC004987.2	0.0327575	-0.247714	-0.130755
AC004987.3	0.0323031	-0.0555674	-0.0716971
AC004987.4	0.17337	-0.0105142	-0.128062
AC004988.1	0.0906474	0.0279818	0.164315
AC004990.1	0.0981611	-0.0529143	-0.161319
AC004994.1	0.122955	0.00326838	-0.110196
AC004997.1	0.0394122	0.111369	-0.103695
AC005000.1	-0.0197499	0.0673887	0.137175
AC005000.2	0.0156368	0.00101681	-0.0482971
AC005002.1	-0.0676877	0.022187	0.0792843
AC005002.2	0.0779855	-0.0202303	0.0956733
AC005005.1	-0.066183	-0.0169626	0.10636
AC005005.2	0.0770928	-0.0468031	-0.107105
AC005005.3	-0.0713939	0.00116996	-0.0264563
AC005005.4	0.017878	-0.0119835	0.00481931
AC005006.1	0.015578	-0.009603	0.0818644
AC005008.1	0.0542509	0.00630676	0.037218
AC005008.2	-0.0316301	-0.0647316	0.0162084
AC005009.1	-0.0155857	0.111035	-0.165592
AC005009.2	-0.10189	-0.0100122	-0.250337
AC005011.1	0.0133942	-0.0663725	-0.0632376
AC005013.1	0.112199	0.0880672	-0.116299
AC005014.1	0.192415	-0.0975632	-0.276536
AC005014.2	0.0774211	0.00269418	-0.231865
AC005014.3	-0.146064	0.107704	0.00141549
AC005019.1	0.00647057	-0.0232455	0.146681
AC005019.2	0.126021	0.0432537	-0.0752527
AC005020.1	0.159717	-0.0447563	-0.0448831
AC005020.2	0.0286788	0.0288117	-0.00511403
AC005021.1	0.0537751	-0.0413738	-0.175783
AC005033.1	0.137985	0.0144341	0.0248076
AC005034.1	-0.0611238	-0.0386568	0.15787
AC005034.2	0.123887	-0.0200251	-0.250279
AC005034.3	0.178697	0.0495218	-0.228489
AC005034.4	-0.0931001	-0.0192976	-0.012003
AC005034.5	0.0703154	-0.0774441	-0.334553
AC005037.1	0.0982895	0.0328466	0.0826742
AC005040.1	-0.0611238	-0.0131584	-0.0366734
AC005041.1	-0.0303957	-0.0287704	-0.0169797
AC005041.2	-0.0972657	-0.112259	-0.0824255
AC005041.3	0.108976	0.040325	-0.105531
AC005042.1	0.126655	0.0107463	-0.0121744
AC005042.2	0.0348921	-0.00730045	0.0567164
AC005042.3	0.0701305	0.24877	-0.0157824
AC005046.1	0.262167	0.0524269	-0.112709
AC005050.1	-0.0806451	-0.0437516	0.0665228
AC005052.1	0.0538725	-0.106298	-0.20276
AC005062.1	0.0042191	-0.034472	-0.057888
AC005064.1	-0.11036	0.0773485	0.0246338
AC005066.1	0.167596	-0.00743243	-0.0612716
AC005070.1	0.150907	-0.0297077	-0.0627778
AC005070.2	0.0622539	-0.0111472	-0.0471588
AC005070.3	0.0221145	-0.133465	-0.358653
AC005072.1	0.168485	-0.0535731	-0.154959
AC005076.1	-0.113873	0.0834229	0.158799
AC005077.1	0.0823407	-0.0462084	-0.0749707
AC005077.2	0.0619744	-0.0951053	-0.0474895
AC005077.3	-0.0401117	-0.0532988	-0.0170975
AC005077.4	0.108487	-0.0994217	-0.146218
AC005082.1	-0.244401	-0.0601037	0.38122
AC005083.1	0.0259288	0.221357	0.210933
AC005084.1	0.150673	0.0553262	-0.0572231
AC005086.1	0.231383	0.0119874	-0.131338
AC005086.2	-0.000525218	0.0497305	-0.00679266
AC005086.3	-0.0268772	-0.0291476	-0.0874324
AC005086.4	-0.0482527	-0.0618605	0.0256711
AC005088.1	-0.0150409	-0.0657419	-0.0936912
AC005089.1	-0.0818466	-0.0939775	-0.276179
AC005090.1	0.0803498	-0.0515235	-0.035794
AC005091.1	0.0744128	-0.0682441	-0.111469
AC005094.1	-0.0629005	0.112866	0.101225
AC005096.1	0.115299	0.0866555	-0.0384723
AC005099.1	0.00974026	0.063528	0.182431
AC005100.1	-0.0737095	0.0591618	0.17995
AC005102.1	-0.000544921	0.0393822	0.117789
AC005104.1	0.221118	-0.0319223	-0.253732
AC005104.2	0.119182	-0.114118	-0.210059
AC005105.1	0.268863	-0.0874221	-0.131555
AC005154.1	-0.0389998	-0.0153122	-0.0474446
AC005154.2	0.000845137	-0.110457	-0.230043
AC005154.3	NA	NA	NA
AC005154.4	0.147599	-0.106705	-0.309585
AC005154.5	0.00440388	-0.00958379	-0.157785
AC005156.1	-0.0888628	0.000984945	0.02216
AC005160.1	0.0428191	-0.00634777	-0.0136119
AC005162.1	0.0653444	0.150762	-0.00322525
AC005162.2	-0.097183	0.109034	0.0480587
AC005162.3	0.13272	0.0317173	-0.145279
AC005165.1	-0.077284	-0.0236919	0.0966997
AC005165.2	0.129195	0.104117	-0.000102454
AC005176.1	-0.11499	-0.0601065	0.107177
AC005176.2	-0.0679391	-0.0334991	-0.0116141
AC005178.1	-0.0567384	-0.0404944	-0.0011068
AC005180.1	0.2814	-0.1619	-0.124455
AC005180.2	0.351722	-0.113864	-0.0731519
AC005181.1	0.153444	-0.0352687	0.00545928
AC005183.1	0.253586	-0.0980334	-0.222188
AC005185.1	0.0410369	0.0685652	0.0128316
AC005186.1	0.134424	-0.117448	-0.0780685
AC005189.1	-0.0106794	-0.018582	0.0278424
AC005191.1	NA	NA	NA
AC005197.1	0.0922616	-0.00939967	-0.349142
AC005208.1	-0.0411038	0.178904	-0.100958
AC005209.1	0.00407929	-0.0574205	-0.114623
AC005220.1	-0.138799	0.0745553	0.0526636
AC005224.1	0.148707	0.0788516	-0.0711789
AC005224.2	0.162896	0.0203456	-0.100075
AC005224.3	0.210793	-0.0120148	-0.0821146
AC005225.1	0.0362994	-0.106288	-0.14559
AC005225.2	-0.022608	0.243933	0.0734063
AC005225.3	0.0423808	-0.0934737	-0.204881
AC005225.4	0.0336068	-0.000233731	-0.0785108
AC005229.1	-0.127099	0.0357749	0.131707
AC005229.2	0.0389999	0.10552	0.0479742
AC005229.3	-0.08529	0.022284	0.0828121
AC005229.4	0.0945153	-0.0314831	0.00117413
AC005230.1	0.119948	0.0069342	0.0570408
AC005234.1	0.185204	-0.0700017	-0.148968
AC005237.1	0.135592	-0.0593443	-0.224592
AC005237.2	0.0392149	-0.0132826	-0.201584
AC005244.1	0.0334305	-0.0498081	0.0564196
AC005244.2	0.101699	-0.0819147	-0.129827
AC005252.1	NA	NA	NA
AC005252.2	-0.0465773	-0.0234773	0.0485139
AC005252.3	-0.0824408	-0.108736	-0.18133
AC005253.1	0.139221	-0.125068	-0.198883
AC005253.2	NA	NA	NA
AC005255.1	0.0672664	-0.0249136	-0.14936
AC005255.2	-0.0652525	-0.0137104	0.186996
AC005256.1	-0.0460284	-0.0259587	0.0315569
AC005258.1	0.0186819	-0.0911614	0.0154293
AC005261.1	0.216028	0.00555324	-0.231155
AC005261.2	0.26431	0.019049	-0.333889
AC005261.3	0.0243728	0.071805	-0.0089636
AC005261.4	0.236203	0.0996097	-0.294164
AC005261.5	0.151004	-0.0059722	-0.0102953
AC005261.6	0.209081	-0.125501	-0.182467
AC005262.1	-0.0468787	0.062216	0.216952
AC005262.2	NA	NA	NA
AC005264.1	0.0195021	-0.034193	0.0233424
AC005274.1	0.0704114	-0.0893883	-0.289828
AC005277.1	NA	NA	NA
AC005277.2	0.130682	-0.0487591	-0.249979
AC005280.1	-0.11967	0.118889	0.257573
AC005281.1	-0.0772849	-0.074814	-0.00477136
AC005288.1	0.28318	-0.117962	-0.302517
AC005291.1	0.0526065	0.0302201	0.0148207
AC005291.2	0.0747259	0.04411	0.00452984
AC005294.1	0.0341058	-0.0318192	-0.168162
AC005296.1	0.15711	0.0499826	-0.0270292
AC005297.1	NA	NA	NA
AC005297.2	-0.0611238	-0.0395675	-0.0407417
AC005297.3	-0.0611238	-0.0392051	0.0749231
AC005300.1	0.0794956	-0.0244674	-0.104413
AC005301.1	-0.108405	-0.0478655	-0.0326765
AC005303.1	-0.0958673	0.164313	0.186376
AC005304.1	0.0674345	-0.0995266	-0.141549
AC005304.2	-0.00609787	-0.0757279	0.0444036
AC005304.3	0.0609779	-0.0794467	0.00952303
AC005306.1	0.0689602	0.00479553	-0.181
AC005307.1	0.0821148	-0.0100828	-0.0964772
AC005323.1	0.0992359	-0.0911521	-0.00251712
AC005323.2	0.229285	-0.00614276	-0.0817986
AC005324.1	0.0959166	-0.0908163	-0.274209
AC005324.2	-0.0859461	-0.0278139	0.0426195
AC005324.3	0.0244197	0.0261228	-0.0757887
AC005324.4	0.114447	-0.0884804	-0.294727
AC005324.5	0.0184722	-0.0584984	-0.0815928
AC005324.6	-0.0580949	-0.0461052	-0.182269
AC005326.1	0.114667	-0.0693171	-0.223602
AC005329.1	0.0749671	-0.0480819	-0.300599
AC005329.2	NA	NA	NA
AC005329.3	0.0127589	-0.0638767	-0.248425
AC005330.1	-0.0240923	-0.13374	-0.247106
AC005332.1	-0.0445083	0.0396345	-0.0743942
AC005332.2	0.0454101	-0.0640555	-0.325109
AC005332.3	0.179859	-0.121984	-0.294179
AC005332.4	-0.0577205	-0.0724534	-0.00155663
AC005332.5	0.112786	-0.187748	-0.309122
AC005332.6	0.163979	-0.0714132	-0.184118
AC005332.7	0.0424507	-0.0880904	-0.302213
AC005336.1	-0.0845184	0.0677168	-0.0762667
AC005336.2	0.159151	-0.139011	-0.268117
AC005336.3	0.074954	-0.100013	-0.221212
AC005339.1	NA	NA	NA
AC005341.1	-0.0611238	-0.0411883	-0.120375
AC005342.1	-0.180774	0.218814	0.289866
AC005342.2	-0.16654	0.11417	0.234847
AC005344.1	-0.0234839	-0.0117106	-0.100945
AC005345.1	-0.0774129	-0.0475713	0.0414449
AC005351.1	0.0349555	0.041908	0.101016
AC005355.1	-0.196471	-0.00414181	-0.00995921
AC005355.2	-0.164299	-0.0523324	0.0325234
AC005357.1	-0.0606271	-0.0168355	-0.034199
AC005357.2	-0.0244639	0.0245837	-0.0269959
AC005358.1	-0.0248592	0.180744	-0.0468364
AC005358.2	-0.05433	-0.0948444	-0.101603
AC005363.1	NA	NA	NA
AC005363.2	-0.00743116	-0.000161256	0.0270818
AC005377.1	0.122258	-0.0476947	-0.244706
AC005379.1	0.126307	-0.0554976	-0.180293
AC005381.1	0.0820587	-0.102151	-0.118942
AC005383.1	0.0140506	-0.0119756	-0.0327526
AC005387.1	0.154861	-0.0689954	-0.269069
AC005387.2	0.197224	-0.110643	-0.271296
AC005391.1	0.0246353	-0.0863973	0.0756779
AC005392.1	0.0602081	-0.0825176	-0.250451
AC005392.2	-0.085786	-0.107738	0.173719
AC005392.3	-0.10805	-0.0688837	-0.189527
AC005393.1	0.0678533	-0.134707	-0.319232
AC005394.1	-0.0338025	-0.0109565	0.0856186
AC005410.1	0.0250561	0.0520187	-0.0775856
AC005410.2	0.0415286	-0.150877	-0.0732381
AC005412.1	-0.0943054	-0.0912977	-0.154156
AC005476.1	0.0960088	0.123789	0.172528
AC005476.2	-0.0330499	0.0134523	-0.0139186
AC005479.1	-0.0215882	-0.0723668	-0.0170412
AC005479.2	-0.0281284	-0.138565	0.017962
AC005480.1	-0.00852749	-0.0351996	-0.131664
AC005480.2	-0.151117	0.120205	0.255135
AC005481.1	0.263691	-0.151392	-0.27778
AC005482.1	-0.0518234	-0.0310323	-0.150263
AC005486.1	-0.00767362	0.108953	-0.139281
AC005487.1	-0.116159	-0.00412143	0.0928943
AC005495.1	0.183849	-0.0748003	-0.158341
AC005498.1	-0.061045	-0.0587871	-0.15699
AC005498.2	-0.203977	0.0334986	0.182399
AC005498.3	-0.105666	-0.0256382	-0.0390055
AC005514.1	0.132828	0.0548062	-0.214455
AC005515.1	-0.127187	0.464275	0.0889075
AC005515.2	-0.130792	0.353631	0.00264752
AC005518.1	-0.0847405	-0.141155	-0.0831742
AC005518.2	-0.0414565	0.00557835	-0.039225
AC005519.1	0.145753	-0.0718461	-0.275132
AC005520.1	0.0248895	0.00178467	0.0475594
AC005520.2	-0.106418	0.00634607	0.0782818
AC005520.3	0.134522	-0.0805404	-0.0410304
AC005520.4	-0.0790427	0.0540258	0.010364
AC005520.5	NA	NA	NA
AC005521.1	0.0547745	0.026527	0.054332
AC005522.1	0.123377	0.053803	-0.187351
AC005523.1	-0.178283	-0.00734446	0.0621881
AC005523.2	NA	NA	NA
AC005529.1	-0.0509131	0.0866428	0.0668861
AC005531.1	-0.029726	-0.116505	-0.029844
AC005532.1	0.0863326	-0.00760194	-0.000559228
AC005532.2	-0.064998	-0.088007	-0.0414675
AC005534.1	0.0765664	0.00823224	-0.252206
AC005534.2	0.00408505	0.0148172	0.0730317
AC005537.1	-0.0340039	-0.0820143	-0.0324387
AC005538.1	0.085034	0.0371715	0.00274288
AC005538.2	NA	NA	NA
AC005539.1	0.111398	-0.0614466	-0.0537954
AC005540.1	0.00896284	-0.031322	-0.180637
AC005544.1	0.22914	-0.13202	-0.134999
AC005544.2	NA	NA	NA
AC005546.1	0.18191	-0.0897165	-0.223161
AC005549.1	0.124969	-0.0521079	-0.0830395
AC005550.1	0.148075	-0.0212012	-0.220189
AC005550.2	0.00593057	0.0112713	0.0121412
AC005552.1	-0.0389801	-0.0906764	-0.0302361
AC005559.1	-0.122439	-0.0731064	-0.157131
AC005562.1	0.167362	0.0155039	-0.0401811
AC005562.2	0.0645828	-0.0781347	0.0750558
AC005578.1	-0.0830127	0.0398278	0.088526
AC005580.1	0.0588717	0.0665213	-0.0670066
AC005586.1	0.132835	-0.180061	-0.121862
AC005586.2	-0.0307174	-0.0428794	-0.0131482
AC005587.1	0.0258716	0.00167342	0.108186
AC005588.1	0.169242	-0.0172887	-0.0820614
AC005592.1	0.163288	0.0400938	-0.166177
AC005593.1	-0.0989873	0.140556	0.133935
AC005597.1	0.0132556	0.0834336	-0.00845352
AC005606.1	NA	NA	NA
AC005606.2	0.0782893	-0.141155	-0.16695
AC005609.1	-0.067238	0.0269642	-0.0550762
AC005609.2	NA	NA	NA
AC005609.3	NA	NA	NA
AC005609.4	NA	NA	NA
AC005609.5	0.14583	-0.119844	-0.0932327
AC005614.1	-0.0215313	0.0800733	0.109928
AC005614.2	0.0138567	-0.116306	-0.0558068
AC005616.1	-0.0597002	0.0308032	0.0238688
AC005618.1	0.0599041	-0.0098533	-0.0376933
AC005618.2	NA	NA	NA
AC005618.3	NA	NA	NA
AC005625.1	0.0709152	-0.136361	-0.164428
AC005632.1	0.11548	-0.0687028	-0.0495267
AC005632.2	-0.228639	0.110495	0.415067
AC005632.3	0.115251	-0.0546032	-0.0244919
AC005632.4	0.00386801	-0.101997	-0.188856
AC005666.1	-0.05709	0.034341	-0.0795936
AC005670.1	0.00283384	0.00837745	-0.0552748
AC005670.2	NA	NA	NA
AC005670.3	0.0300803	-0.177409	-0.0412689
AC005674.1	-0.186028	0.183472	0.207443
AC005674.2	-0.0233124	0.0874063	-0.00856118
AC005682.1	-0.0142977	0.0619798	0.122862
AC005691.1	0.127868	-0.0870776	-0.199249
AC005692.1	0.0976594	-0.0969965	-0.178035
AC005692.2	0.173196	-0.0798538	-0.152974
AC005695.1	0.185526	-0.171874	-0.229012
AC005695.2	0.200057	-0.0524878	-0.0745819
AC005695.3	0.0394167	0.0257506	0.0223713
AC005696.1	0.144978	-0.140827	-0.206708
AC005696.2	NA	NA	NA
AC005696.3	-0.0632936	0.0214446	-0.0184763
AC005696.4	-0.00790419	-0.0988752	-0.225791
AC005697.1	-0.0729489	-0.0799217	-0.158714
AC005697.2	0.0673905	-0.0116832	-0.0905596
AC005699.1	-0.0710392	-0.0727981	-0.0397036
AC005702.1	0.043044	-0.130602	0.0857138
AC005702.2	0.100466	-0.0488395	-0.218364
AC005702.3	0.162761	0.012687	0.0173442
AC005702.4	0.119122	-0.0537519	-0.156094
AC005703.1	-0.0734976	-0.107554	0.0335909
AC005703.2	-0.160462	0.206371	0.114917
AC005703.3	0.0195035	0.0299091	0.0333937
AC005703.4	0.0394419	-0.0583371	-0.0598457
AC005703.5	-0.0471734	-0.0108712	0.024482
AC005703.6	0.0624689	0.0383416	0.0295354
AC005722.1	-0.0544262	-0.112363	0.0529381
AC005722.2	-0.0698618	-0.142252	-0.0557689
AC005722.3	-0.0267577	-0.0366724	0.0688111
AC005725.1	0.25556	-0.0427282	-0.182873
AC005726.1	0.046199	-0.0524368	-0.290702
AC005726.2	0.0854798	0.0204812	-0.299749
AC005726.3	0.0400138	-0.0167601	-0.288306
AC005726.4	0.0571581	0.101632	-0.183155
AC005726.5	0.129875	-0.063469	-0.157211
AC005730.1	-0.184223	0.126462	0.0150918
AC005730.2	-0.145196	-0.0135897	0.148023
AC005730.3	-0.0768637	0.0468059	0.044915
AC005736.1	0.0600138	-0.0341884	-0.0652281
AC005736.2	0.194583	-0.000768489	-0.0703092
AC005740.1	0.124841	-0.0591902	-0.231006
AC005740.2	-0.0759979	-0.0989122	0.189039
AC005740.3	0.154827	0.0463536	-0.114121
AC005740.4	0.1102	0.00484834	-0.0395229
AC005741.1	NA	NA	NA
AC005746.1	0.182398	0.076462	-0.324528
AC005746.2	0.0122357	0.0882995	0.0718845
AC005746.3	0.109004	-0.0345855	-0.117478
AC005747.1	-0.0339748	-0.151916	-0.135356
AC005753.1	0.240018	-0.0463927	-0.292064
AC005757.1	0.0250024	0.0621253	-0.0847961
AC005758.1	-0.0360728	0.0531122	0.00890786
AC005759.1	0.127711	-0.181863	-0.189755
AC005759.2	-0.177316	0.0203125	0.140295
AC005771.1	0.0893428	-0.0250863	0.0127254
AC005772.1	0.0132168	-0.054895	-0.00441048
AC005774.1	0.0678674	-0.0595276	-0.0928365
AC005775.1	-0.0335696	-0.0529282	0.160013
AC005776.1	0.128574	-0.00263479	0.00400662
AC005776.2	0.144314	-0.0188323	-0.00236326
AC005777.1	-0.117828	-0.0587098	-0.179986
AC005785.1	0.172938	-0.00652739	-0.284793
AC005785.2	0.219551	0.0116498	-0.33819
AC005786.1	-0.0759612	0.144167	0.111378
AC005786.2	0.0416194	-0.0698584	-0.103717
AC005786.3	NA	NA	NA
AC005786.4	-0.143027	0.00290024	-0.0310441
AC005789.1	NA	NA	NA
AC005790.1	0.0340896	-0.033506	0.0498652
AC005796.1	-0.0554549	0.0115884	0.0436879
AC005798.1	-0.0899709	0.0122037	-0.00206216
AC005808.1	-0.0705908	-0.084734	0.0420026
AC005821.1	0.0473192	0.11063	-0.0925826
AC005822.1	0.229138	0.0819115	0.0764938
AC005823.1	0.0705141	0.0196309	-0.0967419
AC005823.2	0.126836	-0.0644546	-0.112079
AC005828.1	0.136583	-0.035513	-0.0429314
AC005828.2	0.0870771	-0.0697288	-0.197084
AC005828.3	0.107496	0.0122038	-0.0229799
AC005828.4	0.0151416	0.059417	-0.0106052
AC005828.5	-0.10798	-0.0451097	0.179401
AC005828.6	0.184471	-0.0923715	-0.221424
AC005828.7	0.219184	-0.0423468	-0.0950743
AC005829.1	-0.0153586	0.0123856	-0.000242373
AC005829.2	0.0751126	0.0245814	-0.104249
AC005831.1	0.0717541	0.00292051	0.10045
AC005832.1	-0.00080213	-0.0292891	-0.0157651
AC005832.2	0.0900014	-0.0214536	-0.0830007
AC005832.3	0.0861946	-0.0356619	-0.0767527
AC005832.4	-0.0869256	0.101782	0.267156
AC005833.1	-0.0225715	0.0620984	-0.0391119
AC005833.2	0.0559965	0.0340674	-0.0968454
AC005837.1	-0.0522163	-0.0616564	0.104091
AC005837.2	0.0662848	-0.00921313	-0.0091843
AC005837.3	0.0839369	-0.0829421	0.0374086
AC005838.1	NA	NA	NA
AC005838.2	0.139663	-0.108396	-0.123988
AC005839.1	0.119484	-0.130041	-0.171021
AC005840.1	0.0771764	-0.0387005	0.234391
AC005840.2	0.0339645	-0.0113588	-0.0149177
AC005840.3	-0.0252022	-0.033934	0.0692087
AC005840.4	-0.0287116	-0.0143744	-0.219117
AC005840.5	-0.0856255	0.246444	0.0477121
AC005841.1	0.198711	-0.000716448	-0.28313
AC005842.1	-0.0281453	-0.0445514	0.000550023
AC005845.1	-0.178362	-0.0171612	-0.0982512
AC005858.1	-0.041971	-0.029398	-0.0697478
AC005858.2	-0.101422	-0.0427165	-0.0744064
AC005858.3	-0.0572301	-0.0652177	0.0645303
AC005863.1	0.048757	0.0494939	-0.0996322
AC005865.1	0.0153412	0.0427177	-0.127017
AC005865.2	0.00728169	-0.0913526	-0.186767
AC005868.1	-0.113018	-0.0114801	0.0777017
AC005871.1	0.0761019	-0.0371605	0.0278136
AC005871.2	0.0014596	0.111781	-0.131579
AC005884.1	0.0248356	-0.00155424	-0.114107
AC005884.2	0.00733915	0.154785	0.139241
AC005899.1	0.15695	-0.163826	-0.228069
AC005899.2	0.0484492	-0.0588401	-0.0944676
AC005899.3	-0.112318	-0.0390022	0.148854
AC005899.4	0.0150364	-0.0105224	-0.115891
AC005899.5	0.190383	-0.0796619	-0.110634
AC005899.6	0.149708	-0.0286272	-0.29316
AC005899.7	0.142155	-0.0746312	-0.253902
AC005899.8	0.104758	-0.121506	-0.246369
AC005901.1	0.0464211	0.00391015	-0.22257
AC005906.1	0.00702236	-0.0273454	0.0404603
AC005906.2	0.0404277	0.0176518	-0.0179854
AC005908.1	-0.0237266	0.00673907	-0.114107
AC005908.2	-0.0955128	0.0333851	-0.0670788
AC005909.1	-0.145043	0.0577533	0.183461
AC005911.1	-0.13617	0.106388	0.111078
AC005912.1	-0.0646899	0.0453534	0.159292
AC005912.2	0.0737369	0.102022	0.00343447
AC005915.1	0.034177	0.142753	-0.0536721
AC005920.1	-0.0688028	0.0646382	-0.0685292
AC005920.2	0.0540421	-0.023292	-0.108336
AC005920.3	-0.0848914	-0.0209467	0.0155877
AC005920.4	-0.0262527	-0.178716	-0.195117
AC005921.1	-0.00559323	-0.0410234	0.0249441
AC005921.2	NA	NA	NA
AC005921.3	0.184644	-0.132946	-0.204471
AC005943.1	0.0638594	0.0255444	-0.0758462
AC005943.2	NA	NA	NA
AC005944.1	NA	NA	NA
AC005951.1	0.0231751	0.120844	0.0520093
AC005954.1	0.198128	0.0599407	-0.0865996
AC005954.2	0.139981	-0.00121292	-0.198963
AC005954.3	0.252741	-0.102087	-0.171756
AC005962.1	0.0578635	-0.14613	-0.32462
AC005972.1	0.143278	-0.0750755	-0.0595484
AC005972.2	0.150239	0.0581934	0.0152879
AC005993.1	-0.0656105	0.101448	0.0728085
AC005996.1	0.0103103	0.0268672	-0.16281
AC005999.1	-0.0927103	0.0584684	0.000528159
AC006001.1	0.116671	-0.141712	-0.186668
AC006001.2	-0.125744	0.0138011	-0.000608885
AC006001.3	0.0805002	-0.0261407	-0.171339
AC006001.4	0.0300206	0.0850884	0.0783723
AC006003.1	0.197993	-0.076965	-0.0975334
AC006004.1	-0.0116982	-0.0283265	-0.0923754
AC006006.1	0.00137431	-0.0476642	0.0741184
AC006007.1	-0.0916589	-0.0265584	0.0456646
AC006011.1	NA	NA	NA
AC006011.2	0.145649	-0.130865	-0.229321
AC006013.1	0.0547845	-0.114221	-0.152067
AC006015.1	0.139336	-0.0487118	-0.208325
AC006017.1	0.180852	-0.109666	-0.380269
AC006019.1	0.182865	-0.0100829	-0.102242
AC006019.2	0.212572	-0.0592425	-0.141727
AC006019.3	0.203816	-0.0582514	-0.118032
AC006020.1	-0.0533188	-0.0442889	-0.099466
AC006022.1	-0.0695916	0.0168861	0.0930399
AC006023.1	0.151356	-0.0489786	-0.0904903
AC006023.2	0.148473	-0.0179978	-0.31442
AC006026.1	0.175032	-0.0283051	0.0923238
AC006026.2	-0.0611238	0.00169032	0.0256778
AC006026.3	0.0165808	-0.19475	-0.038625
AC006027.1	NA	NA	NA
AC006028.1	0.112793	0.14425	-0.0374755
AC006030.1	0.030609	-0.137656	-0.282925
AC006033.1	-0.0196531	0.0500356	0.133792
AC006033.2	-0.221019	0.089606	0.434051
AC006037.1	-0.031911	-0.0321342	-0.0827178
AC006037.2	-0.0705408	-0.069608	-0.0512748
AC006041.1	0.0249232	-0.0167528	-0.228428
AC006042.1	0.124121	-0.042616	-0.261374
AC006042.2	-0.00375802	-0.120341	0.00923523
AC006042.3	0.051367	-0.104281	-0.0958567
AC006042.4	-0.0151868	-0.00933976	0.0364539
AC006055.1	-0.0043616	-0.0531459	-0.0169241
AC006058.1	0.0690197	-0.101347	-0.115884
AC006058.2	0.00776832	-0.096763	-0.0754044
AC006058.3	0.0250413	-0.0793814	0.0877014
AC006058.4	0.0483879	-0.116194	-0.136354
AC006059.1	-0.224929	0.0928846	0.0482783
AC006059.2	-0.0538221	-0.129048	-0.0493524
AC006063.1	0.142042	-0.0974964	-0.219234
AC006064.1	0.0380088	0.0661103	-0.201944
AC006064.2	-0.0838812	-0.0148918	-0.0147244
AC006064.3	-0.0966945	0.0482042	-0.121332
AC006064.4	NA	NA	NA
AC006064.5	NA	NA	NA
AC006065.1	-0.0324682	-0.030031	-0.106311
AC006065.2	0.0260492	-0.058412	-0.012489
AC006065.3	0.150832	-0.0653902	-0.0281813
AC006065.4	0.0526691	-0.0222819	-0.093581
AC006065.5	0.185703	-0.0478908	-0.0680084
AC006065.6	0.238917	0.0491853	-0.164249
AC006076.1	-0.0491215	-0.0649819	0.0614215
AC006077.1	-0.00509249	-0.0348006	0.0554434
AC006077.2	0.0166031	0.0591196	0.0722492
AC006111.1	NA	NA	NA
AC006111.2	0.0504064	-0.0515029	-0.120517
AC006111.3	0.0618299	-0.10116	-0.185552
AC006115.1	0.178307	-0.0974083	-0.102695
AC006116.1	0.0669723	0.091173	-0.184591
AC006116.10	0.0967308	-3.01821e-05	-0.159087
AC006116.2	0.0456663	-0.0345154	-0.131393
AC006116.3	0.099741	-0.0156496	-0.190242
AC006116.4	0.0838878	-0.066985	-0.040473
AC006116.5	0.0623574	-0.0171508	-0.0987984
AC006116.6	0.066458	0.0401956	-0.180128
AC006116.7	NA	NA	NA
AC006116.8	-0.12919	0.0427324	0.112323
AC006116.9	-0.0639176	-0.0243622	0.0285223
AC006122.1	0.0542657	0.085858	0.170538
AC006128.1	0.161084	0.0041787	-0.3143
AC006130.1	0.12392	0.0487182	-0.0754394
AC006130.2	0.230749	-0.112134	-0.0575495
AC006133.1	-0.0512182	-0.0332478	-0.106207
AC006141.1	0.127194	-0.072094	-0.0998805
AC006144.1	-0.0197111	-0.127146	-0.157503
AC006145.1	0.0866797	0.0309378	-0.0752575
AC006146.1	NA	NA	NA
AC006148.1	-0.122827	0.0180565	-0.0867299
AC006148.2	-0.134694	0.0955909	-0.12312
AC006150.1	0.0218782	-0.0434211	-0.0216226
AC006153.1	NA	NA	NA
AC006157.1	0.104308	-0.0837241	-0.0571249
AC006158.1	NA	NA	NA
AC006159.1	0.0307463	-0.0834666	-0.0255142
AC006159.2	-0.0976614	0.0129595	0.110753
AC006160.1	-0.0672222	0.148368	0.00806821
AC006195.1	0.148275	-0.140829	-0.133828
AC006197.1	0.000234401	-0.0221762	0.0414348
AC006199.1	-0.0620033	-0.0614385	-0.0513077
AC006205.1	-0.0273499	-0.048727	0.0672953
AC006205.2	-0.119015	-0.0102705	0.250682
AC006206.1	0.0432798	-0.00891304	-0.144964
AC006206.2	0.177446	-0.0397288	-0.0820094
AC006210.1	-0.0541467	0.0188638	0.0716253
AC006210.2	-0.0443581	-0.0172386	0.0788415
AC006213.1	-0.108824	0.156968	0.169726
AC006213.2	-0.151449	0.028692	-0.0321663
AC006213.3	-0.036274	0.00286337	0.0164919
AC006213.4	0.114338	0.170327	-0.234063
AC006213.5	0.13234	-0.0235337	-0.295243
AC006213.6	0.0775054	0.0377743	-0.299644
AC006236.1	-0.115275	-0.0775665	-0.0426851
AC006237.1	-0.00281989	0.141475	-0.091563
AC006238.1	-0.0749915	-0.0550729	0.0959168
AC006249.1	0.0383637	-0.0240416	-0.0587422
AC006252.1	-0.0676547	0.0185297	0.000199801
AC006254.1	0.00204859	0.125098	-0.187276
AC006254.2	-0.00129696	-0.0725487	-0.011798
AC006254.3	0.173363	-0.0691467	-0.104389
AC006262.1	-0.0862581	-0.0841612	-0.0377242
AC006262.2	-0.175072	-0.0990207	0.098288
AC006262.3	-0.09039	-0.0676805	-0.0381105
AC006262.4	-0.0680776	-0.0520437	-0.0131796
AC006270.1	0.0335188	0.0691691	0.0750078
AC006270.2	0.216588	-0.0289049	-0.126199
AC006270.3	0.137838	0.0166919	-0.115874
AC006272.1	-0.0563032	0.168898	0.206719
AC006272.2	0.18563	-0.0195619	-0.197374
AC006273.1	0.0428889	0.0739534	0.0447565
AC006277.1	0.035746	-0.0391978	-0.0342522
AC006288.1	0.0509693	0.0188964	0.00419326
AC006296.1	-0.0548336	-0.0172714	0.0321365
AC006296.2	-0.023908	-0.0717904	-0.0164619
AC006299.1	-0.123681	0.150613	0.0989274
AC006305.1	0.091374	0.00866214	-0.0166115
AC006305.2	0.00592708	0.0297675	0.0563993
AC006305.3	-0.00664696	-0.014834	0.085856
AC006326.1	-0.0422849	0.132014	-0.0382256
AC006328.1	0.0571702	-0.0537522	-0.0770267
AC006329.1	-0.00581208	-0.0355373	-0.114711
AC006329.2	0.016567	-0.0689727	-0.151521
AC006330.1	0.0951097	-0.0799096	-0.115103
AC006333.1	0.0900177	0.0182037	-0.0312617
AC006333.2	-0.158066	0.0789194	0.25279
AC006335.1	NA	NA	NA
AC006335.2	-0.0866613	0.0781983	0.0027686
AC006338.1	NA	NA	NA
AC006338.2	NA	NA	NA
AC006349.1	0.125621	-0.0278671	-0.197422
AC006355.1	0.207328	-0.0844795	-0.095037
AC006355.2	0.168316	0.000774308	-0.115222
AC006357.1	0.0125573	-0.0263214	-0.0559084
AC006362.1	0.164491	-0.0553087	-0.0865659
AC006363.1	-0.0110655	0.026337	-0.0686857
AC006366.1	NA	NA	NA
AC006369.1	-0.207893	0.23104	0.374767
AC006369.2	0.121657	0.136883	-0.0822161
AC006372.1	0.10879	-0.139414	-0.102637
AC006372.2	0.0407429	-0.106431	-0.163165
AC006372.3	-0.00187315	-0.0591786	-0.0362172
AC006372.4	0.141748	-0.083991	-0.154831
AC006378.1	-0.122884	0.0215505	-0.0105366
AC006378.2	-0.0593561	-0.0622747	-0.11192
AC006380.1	-0.0847949	-0.0224767	0.0745185
AC006386.1	NA	NA	NA
AC006386.2	-0.0253249	0.0373939	0.129318
AC006387.1	-0.0674198	-0.0341625	0.0918403
AC006390.1	-0.0269964	0.0231725	-0.118188
AC006427.1	0.234165	-0.0459979	-0.212704
AC006435.1	NA	NA	NA
AC006435.2	0.150328	0.00361289	-0.302034
AC006435.3	NA	NA	NA
AC006435.4	0.133829	0.0243879	0.0219977
AC006435.5	-0.0184116	0.168471	-0.113678
AC006441.1	0.0723899	0.0753589	-0.0404782
AC006441.2	-0.0492319	0.201389	-0.0193983
AC006441.3	NA	NA	NA
AC006441.4	-0.0919965	0.0911644	0.170034
AC006441.5	-0.0402895	0.0325365	0.0757639
AC006445.1	0.154263	-0.0395231	0.0177112
AC006445.2	-0.114666	0.0950462	0.0207118
AC006449.1	-0.0665288	-0.0603221	-0.0858978
AC006449.2	0.0596068	-0.0663679	-0.0799959
AC006449.3	0.0207471	-0.024157	-0.137578
AC006449.5	-0.0305469	0.0435299	-0.117697
AC006449.6	-0.0848962	0.063339	0.150742
AC006449.7	NA	NA	NA
AC006450.1	-0.0910191	-0.0232786	0.00390746
AC006450.2	0.196692	-0.121053	-0.373234
AC006450.3	-0.0304818	-0.119937	-0.0898962
AC006455.1	NA	NA	NA
AC006455.2	NA	NA	NA
AC006455.3	NA	NA	NA
AC006455.4	-0.0878106	-0.00857024	0.0242073
AC006455.5	0.0386806	-0.0364	0.089405
AC006455.6	0.0204889	-0.0411883	0.0280632
AC006455.7	NA	NA	NA
AC006455.8	0.0336027	-0.0014565	0.112952
AC006457.1	NA	NA	NA
AC006458.1	0.120257	-0.0534121	-0.0420412
AC006460.1	0.0704176	-0.026096	-0.115835
AC006461.1	0.00448855	0.0319568	0.00179443
AC006463.1	-0.0235989	-0.0262809	0.13715
AC006466.1	-0.0260662	0.0755665	-0.151336
AC006480.1	0.198385	0.0020117	-0.140965
AC006480.2	-0.0105099	0.106835	-0.0858948
AC006482.1	-0.0549732	0.154889	0.100176
AC006483.1	-0.0477964	-0.0151997	0.331584
AC006483.2	-0.0394128	0.130951	0.0815828
AC006484.1	0.0503064	-0.0544424	0.0729826
AC006486.1	0.184724	0.0846545	-0.0376809
AC006486.2	0.0207323	-0.0522304	-0.0918048
AC006487.1	0.23052	-0.100049	-0.347085
AC006487.2	0.308429	0.0294024	-0.256904
AC006499.1	-0.0429043	-0.0710284	-0.0467629
AC006499.2	NA	NA	NA
AC006499.3	0.0401334	-0.0378299	-0.0219955
AC006499.4	-0.081016	-0.0393926	0.0998665
AC006499.5	-0.0439773	-0.0411883	-0.0136905
AC006499.6	-0.0242017	-0.0991422	0.0522634
AC006499.7	0.0436553	-0.0411883	0.0231712
AC006499.8	NA	NA	NA
AC006504.1	0.142677	-0.00144388	-0.218167
AC006504.2	0.0965594	-0.0807419	-0.148206
AC006504.3	-0.00590972	-0.0577076	-0.155472
AC006504.4	0.141152	-0.00066618	-0.0716856
AC006504.5	0.0292985	0.0611506	0.037847
AC006504.6	-0.0710134	0.00492706	-0.0251808
AC006504.7	0.0689004	-0.0442792	-0.0915817
AC006509.1	0.0359447	-0.0433375	-0.0190755
AC006509.2	-0.0300138	-0.0289203	0.0342366
AC006511.1	0.0371496	-0.00701985	-0.0479482
AC006511.2	0.056789	-0.0132496	-0.00166137
AC006511.3	-0.101277	0.114897	0.186788
AC006512.1	0.144747	0.061281	-0.0914648
AC006512.2	0.122046	-0.0636359	-0.14106
AC006517.1	-0.111965	0.0538107	0.0083163
AC006518.1	0.199219	-0.0638051	-0.298251
AC006518.2	-0.0817251	-0.0274606	-0.0681176
AC006529.1	0.136363	-0.0399366	0.0577473
AC006530.1	0.0281883	-0.0374009	0.0367536
AC006538.1	0.278095	-0.0586628	-0.346365
AC006538.2	0.0305165	-0.147921	-0.329799
AC006538.3	0.0090831	-0.104931	-0.213601
AC006538.4	0.283307	0.0802471	-0.225186
AC006539.1	-0.0686988	0.00439809	0.0972252
AC006539.2	0.174955	-0.0166007	-0.223991
AC006539.3	-0.0280587	0.0917075	0.011295
AC006547.1	-0.0757052	-0.111231	-0.0414471
AC006547.2	NA	NA	NA
AC006547.3	NA	NA	NA
AC006548.1	0.107859	-0.0525734	-0.000164203
AC006548.2	NA	NA	NA
AC006557.1	0.182895	-0.0555022	-0.278697
AC006557.2	-0.0924332	-0.108559	-0.0324894
AC006557.3	NA	NA	NA
AC006557.4	NA	NA	NA
AC006557.5	0.259841	0.0822974	-0.160291
AC006557.6	-0.0222743	-0.0503278	-0.144745
AC006566.1	0.013614	-0.0876678	0.0361669
AC006581.1	0.0823397	-0.0611164	-0.134788
AC006600.1	0.0535018	-0.0310698	0.0142654
AC006600.2	0.0259812	0.0560871	-0.0706374
AC006840.1	NA	NA	NA
AC006924.1	0.154141	0.139137	0.00304342
AC006927.1	-0.0186188	-0.0313635	0.183857
AC006942.1	-0.0134383	-0.0471793	-0.0959566
AC006946.1	-0.00118973	-0.169206	0.0126974
AC006946.2	0.183726	-0.0461637	-0.205558
AC006946.3	0.154458	-0.0484019	-0.163978
AC006947.1	0.00301068	-0.026545	0.0278419
AC006960.1	0.0952063	-0.0103943	-0.0243794
AC006960.2	-0.0880297	-0.016722	0.122147
AC006960.3	0.047539	0.0391618	-0.0490139
AC006963.1	-0.00732719	0.0902415	0.12791
AC006965.1	-0.0550509	0.125381	0.00533293
AC006967.1	0.136933	0.0299599	-0.0107318
AC006967.2	0.0826242	0.0522718	-0.129285
AC006967.3	0.157524	-0.144985	-0.161499
AC006970.1	-0.125976	0.179392	0.196086
AC006970.2	-0.0917013	-0.0768104	0.0293813
AC006971.1	0.0170392	0.0371979	-0.103852
AC006978.1	-0.0525078	-0.0884794	0.0507365
AC006978.2	-0.154662	0.138822	0.26603
AC006986.1	-0.028716	-0.0375736	0.166139
AC006987.1	NA	NA	NA
AC006989.1	-0.0112333	0.0042755	0.0306557
AC006994.1	0.21195	-0.0614356	-0.132198
AC006994.2	-0.0543897	-0.0337406	0.0235902
AC007000.1	0.104731	-0.06725	0.0279264
AC007000.2	0.0646781	-0.0432244	-0.217707
AC007000.3	-0.0886038	0.105817	0.191894
AC007001.1	0.0876707	-0.0343441	0.0235028
AC007003.1	-0.093579	0.0254394	0.0738467
AC007009.1	-0.0900979	-0.0567722	0.0229814
AC007012.1	0.178823	-0.0604027	-0.165703
AC007012.2	0.102604	-0.0366931	-0.155749
AC007014.1	0.116227	-0.0435902	-0.0655546
AC007014.2	-0.0470988	0.0462348	-0.0406722
AC007016.1	0.180091	-0.0797588	-0.0356332
AC007029.1	-0.0320112	0.129397	0.0221424
AC007032.1	-0.0905158	0.115271	0.214055
AC007036.1	-0.157735	0.127104	0.25702
AC007036.2	-0.039593	-0.0671476	0.000955242
AC007036.3	NA	NA	NA
AC007038.1	0.14261	-0.0529758	-0.185943
AC007038.2	0.115688	0.0514417	-0.225781
AC007040.1	-0.143863	-0.0537695	0.216663
AC007040.2	0.104622	-0.170651	-0.168181
AC007041.1	0.0112975	0.101921	0.138158
AC007064.1	0.117177	-0.0256127	-0.0129962
AC007064.2	0.0623538	-0.0933033	0.0566957
AC007064.3	-0.0167653	0.154927	0.0980491
AC007066.1	0.0213411	-0.015515	0.110683
AC007066.2	0.0408698	-0.0555578	-0.112932
AC007068.1	NA	NA	NA
AC007068.2	0.00467108	-0.0733807	-0.0721481
AC007091.1	-0.113386	-0.00265414	0.0762149
AC007098.1	-0.0303408	0.0262983	0.0284137
AC007098.2	-0.0543883	0.0566106	0.0629436
AC007099.1	0.249385	0.0615093	-0.0685235
AC007099.2	-0.0145835	-0.0179717	0.156054
AC007100.1	0.0168453	0.0366802	-0.0239791
AC007106.1	0.133057	-0.0721896	-0.161407
AC007114.1	-0.249128	0.0123748	0.27059
AC007114.2	0.0841107	-0.10647	-0.30797
AC007115.1	0.116844	-0.0729333	-0.150739
AC007126.1	-0.147108	-0.033919	0.0963333
AC007128.1	0.106677	-0.0714146	-0.108992
AC007128.2	0.137548	-0.0324204	-0.209247
AC007136.1	0.0240969	-0.056338	-0.0578522
AC007151.1	0.0895869	-0.00523358	-0.151749
AC007159.1	0.0447136	-0.0196682	0.00755724
AC007160.1	-0.00772652	0.0929829	0.145303
AC007161.1	0.126505	0.0292516	0.0910562
AC007161.2	0.337666	-0.105008	-0.144867
AC007163.1	0.187523	-0.0652819	-0.0246165
AC007179.1	-0.0334905	0.0737742	-0.0349407
AC007179.2	0.0743314	0.0577904	0.0327857
AC007179.3	-0.0218528	-0.0474455	-0.0507035
AC007182.1	-0.170318	0.0701853	0.25101
AC007182.2	-0.0241124	-0.0131404	0.166083
AC007182.3	NA	NA	NA
AC007191.1	0.141079	-0.128916	-0.264399
AC007192.1	0.0848524	-0.00263381	0.0309531
AC007192.2	NA	NA	NA
AC007193.1	NA	NA	NA
AC007193.2	0.0839583	-0.0294066	-0.286099
AC007193.3	NA	NA	NA
AC007204.1	0.120053	0.152954	-0.0499143
AC007204.2	0.139551	0.018513	-0.192277
AC007207.1	0.0185353	0.122107	-0.0050533
AC007215.1	0.0817778	0.0721548	-0.0847471
AC007216.1	0.0401395	-0.0440515	0.0286184
AC007216.2	0.0629001	-0.0772316	-0.168528
AC007216.3	0.0226271	-0.00881621	-0.0168863
AC007216.4	0.23741	-0.0785886	-0.207637
AC007216.5	-0.144332	-0.00316438	0.133428
AC007218.1	-0.0588389	-0.158538	-0.0992062
AC007220.1	-0.145544	-0.0632725	-0.139155
AC007223.1	0.184788	-0.0543298	-0.102699
AC007224.1	0.155339	-0.0839863	-0.121129
AC007224.2	0.0376333	0.0530532	0.0526453
AC007225.1	-0.0650807	-0.0396351	0.056369
AC007225.2	0.0301067	-0.0570795	-0.159852
AC007229.1	-0.142358	-0.0325996	0.118623
AC007237.1	0.0727632	-0.0516587	0.0453946
AC007238.1	-0.0264583	-0.0622584	-0.0139809
AC007250.1	-0.112086	0.126105	0.230742
AC007253.1	0.0145799	0.0713179	0.0416434
AC007255.1	-0.0138927	-0.0321821	-0.0658579
AC007255.2	0.225148	-0.0617474	-0.0721415
AC007256.1	0.00676652	-0.0234597	0.0229226
AC007262.1	0.0269185	0.0999735	-0.217351
AC007272.1	-0.131414	0.0863547	0.204819
AC007274.1	NA	NA	NA
AC007274.2	0.205334	-0.0411883	-0.0898345
AC007274.3	NA	NA	NA
AC007275.1	-0.0864814	0.1068	0.0704412
AC007277.1	0.212085	0.0859237	-0.22686
AC007278.1	-0.128657	-0.0501439	0.126999
AC007278.2	-0.132926	-0.0907999	0.168254
AC007279.1	0.0346817	0.0066365	-0.121564
AC007283.1	NA	NA	NA
AC007283.2	-0.0481534	0.0231236	0.155134
AC007285.1	0.0284811	-0.0692526	-0.0435853
AC007285.2	0.112143	-0.224915	-0.22861
AC007292.1	0.0377348	-0.146948	-0.26598
AC007292.2	0.2053	0.00636621	-0.330765
AC007292.3	0.0266162	0.0101861	-0.190515
AC007298.1	-0.101203	-0.0794123	0.0835267
AC007298.2	-0.104179	-0.108564	0.13557
AC007308.1	NA	NA	NA
AC007312.1	0.151376	0.00825649	-0.107007
AC007314.1	0.237348	-0.106811	-0.17855
AC007318.1	-0.00758028	-0.0878741	0.0322926
AC007318.2	-0.0286945	-0.0422631	-0.114576
AC007319.1	0.0842728	-0.0822113	-0.00326135
AC007322.1	NA	NA	NA
AC007322.2	NA	NA	NA
AC007322.3	0.100663	-0.0455757	-0.0469239
AC007322.4	-0.0465773	-0.0234773	0.0485139
AC007326.1	-0.0546459	-0.0827816	-0.10907
AC007326.2	-0.0773967	0.0411314	0.0857699
AC007327.1	0.0656236	-0.0849327	0.0172552
AC007327.2	0.189256	-0.048391	-0.0605281
AC007333.1	0.138591	0.080136	-0.0318325
AC007333.2	0.176098	-0.0411883	-0.0351014
AC007336.1	-0.155117	0.0157052	0.101215
AC007336.2	-0.0296922	0.283435	0.159297
AC007336.3	0.0970782	0.0972021	-0.0158691
AC007342.1	-0.00670845	0.0560199	0.00396847
AC007342.2	-0.0995541	0.234218	0.0830525
AC007342.3	-0.15727	-0.0897225	0.29854
AC007342.4	-0.0849108	0.0208302	0.24427
AC007342.5	-0.0679021	0.00232483	0.161118
AC007342.6	0.0887705	-0.0516723	-0.199718
AC007342.7	-0.0729701	-0.0274818	-0.182251
AC007342.8	-0.0470171	0.174022	0.101905
AC007342.9	-0.0176338	0.0508079	0.0382509
AC007344.1	-0.15419	0.00211531	0.155534
AC007346.1	0.0960327	-0.0475359	-0.0735975
AC007346.2	-0.0500178	-0.0343889	0.166801
AC007347.1	0.220118	-0.0893507	-0.246253
AC007347.2	NA	NA	NA
AC007349.1	0.0204092	0.0826746	0.0421574
AC007349.2	0.142643	-0.0461312	-0.139448
AC007349.3	0.0250215	-0.0138148	-0.0423762
AC007349.4	0.0364162	-0.123713	-0.218179
AC007359.1	-0.0496031	-0.0274112	0.0128699
AC007362.1	0.158965	-0.0465054	-0.0809391
AC007363.1	0.0193901	-0.0666013	-0.139013
AC007364.1	0.0129574	0.124561	0.126938
AC007365.1	-0.0584896	-0.0365062	0.0165975
AC007365.2	-0.0669779	0.0168656	0.22163
AC007368.1	-0.0386849	-0.109078	-0.136518
AC007368.2	-0.0639922	-0.00680191	0.0235809
AC007370.1	0.0767974	-0.0219812	-0.1215
AC007370.2	0.182184	-0.0239172	-0.072549
AC007375.1	-0.0247797	-0.0157593	-0.126826
AC007375.2	-0.0172732	-0.132783	-0.199384
AC007376.1	0.154635	-0.0524811	-0.123795
AC007376.2	0.0416561	-0.0475009	0.0942999
AC007378.1	-0.00289311	0.01863	0.034838
AC007381.1	0.10121	0.0110971	0.0106561
AC007382.1	0.135933	-0.143381	-0.342891
AC007383.1	0.00816834	0.0271473	0.13576
AC007383.2	0.0502184	0.017236	-0.0175047
AC007383.3	NA	NA	NA
AC007384.1	-0.0241721	0.00125235	0.250081
AC007386.1	-0.0188749	-0.0452095	-0.120623
AC007387.1	0.0544957	0.0432055	0.125945
AC007389.1	0.111864	0.111908	0.0243615
AC007389.2	-0.0101336	0.0464708	0.15325
AC007389.3	-0.0304011	0.107153	-0.0292757
AC007389.4	0.00679204	-0.143737	0.0200108
AC007389.5	-0.0346197	0.194049	0.0647732
AC007390.1	-0.202144	-0.0733088	0.0837588
AC007390.2	0.153317	-0.0245998	-0.232243
AC007391.1	-0.0803647	0.0764632	0.12926
AC007394.1	0.100123	-0.090524	-0.0529581
AC007395.1	0.0214036	0.0147947	0.041499
AC007402.1	-0.0367309	0.140102	0.11194
AC007403.1	-0.0887729	0.00040296	0.0387844
AC007405.1	0.0564491	-0.07845	-0.0779772
AC007405.2	0.328057	-0.13839	-0.174905
AC007405.3	-0.046011	0.12031	0.0340464
AC007406.1	-0.0049672	-0.0180031	-0.114058
AC007406.2	0.00996728	-0.0143762	-0.0773947
AC007406.3	0.359643	-0.0688938	-0.0198871
AC007406.4	0.00279684	-0.0769995	-0.0248722
AC007406.5	0.0356068	0.0390687	-0.27885
AC007422.1	-0.0303148	-0.0414246	0.0502631
AC007422.2	0.117044	-0.0279824	0.0575529
AC007423.1	-0.101354	0.0730565	0.0874857
AC007424.1	-0.183022	-0.0592513	-0.140765
AC007431.1	0.205836	0.0120961	-0.212157
AC007431.2	0.219544	0.0550836	-0.182703
AC007431.3	0.128911	0.0610959	-0.0762824
AC007435.1	-0.060621	-0.0212872	0.112069
AC007448.1	-0.0433091	-0.0409977	-0.0272468
AC007448.2	0.153276	-0.148077	-0.0844075
AC007448.3	0.0196716	0.0532329	0.171795
AC007450.1	-0.157553	0.158391	0.164794
AC007450.2	0.0379097	-0.0287602	-0.138928
AC007450.3	-0.107414	-0.00873176	-0.0161949
AC007450.4	-0.0320172	-0.062836	-0.223294
AC007458.1	0.0455007	-0.0275577	0.0640868
AC007463.1	-0.0822191	0.155081	-0.0894251
AC007485.1	-0.0299283	0.0153975	-0.0178712
AC007485.2	0.0535043	-0.141343	-0.323143
AC007490.1	0.0872532	-0.152088	-0.181538
AC007493.1	0.099825	-0.0217817	0.0308308
AC007493.2	0.0516203	-0.116439	-0.0131362
AC007494.1	0.0579943	-0.0429485	-0.228222
AC007494.2	0.190566	-0.160376	-0.181377
AC007494.3	0.134873	-0.0451077	-0.108034
AC007495.1	-0.0546958	0.12425	-0.00848644
AC007496.1	0.159558	-0.0491282	-0.0847316
AC007496.2	0.13941	0.00681851	-0.161293
AC007496.3	0.159057	-0.0139317	-0.0993451
AC007497.1	0.0229237	0.153013	-0.0245374
AC007513.1	0.00344304	0.0481299	-0.0136206
AC007527.1	-0.0477325	-0.0463918	-0.173771
AC007527.2	NA	NA	NA
AC007529.1	-0.0861527	-0.0146577	0.222964
AC007533.1	0.0797626	-0.0352996	-0.0133727
AC007536.1	-0.0728251	0.0265973	0.047425
AC007537.1	-0.00416938	0.011126	0.154523
AC007540.1	-0.0581908	-0.098165	-0.05359
AC007541.1	-0.116972	-0.0936898	0.0848212
AC007546.1	0.159078	-0.14678	-0.185264
AC007546.2	0.0884682	-0.141224	-0.0913197
AC007547.1	-0.0564389	-0.0236514	-0.0134745
AC007547.2	0.0783675	-0.0644233	-0.218867
AC007551.1	-0.158888	0.115274	0.0774595
AC007551.2	0.134828	-0.0372387	-0.0635051
AC007552.1	-0.0403044	0.0336297	-0.0242457
AC007552.2	-0.0581102	0.102319	-0.0152492
AC007556.1	-0.0901045	-0.0474577	0.0267385
AC007557.1	0.0912321	-0.028446	-0.191332
AC007557.2	0.112139	0.0405315	-0.0446812
AC007557.3	0.243927	-0.0964011	-0.120218
AC007557.4	0.0585584	-0.0437099	-0.0884816
AC007559.1	0.202787	-0.0779797	-0.0894849
AC007560.1	0.0714184	0.0145373	0.184552
AC007562.1	-0.0183476	0.229561	-0.00680308
AC007563.1	-0.0019865	0.0914625	0.0189336
AC007563.2	0.0236465	0.0279893	-0.0984841
AC007563.3	0.0190482	-0.029528	-0.0592162
AC007566.1	-0.0673862	-0.0495815	-0.0753097
AC007566.2	-0.0689368	-0.0686117	-0.0321673
AC007568.1	-0.0273918	-0.0437457	-0.0744374
AC007569.1	0.0506434	-0.0264904	0.10564
AC007570.1	-0.0189141	0.118781	-0.0548525
AC007595.1	0.0166855	0.0617594	-0.0696286
AC007598.1	0.146487	-0.0822603	-0.00993347
AC007598.2	0.0672549	0.00903813	-0.0623878
AC007598.3	0.00276178	0.0131853	-0.0446139
AC007599.1	0.164016	-0.038962	-0.0631355
AC007599.2	0.0787728	0.0826162	-0.00954673
AC007601.1	0.189689	-0.0806184	-0.0513009
AC007601.2	-0.0479615	0.0555451	-0.0887959
AC007603.1	-0.0206727	-0.037935	-0.0299197
AC007603.2	-0.0549398	-0.0339057	0.123575
AC007608.1	0.121948	-0.0683332	-0.0506577
AC007608.2	0.20866	-0.0362541	-0.103523
AC007608.3	0.0709176	-0.0432101	-0.0690201
AC007608.4	0.136621	0.0455499	-0.0282488
AC007610.1	0.0183616	-0.0614337	-0.0343909
AC007610.2	0.124789	0.053471	-0.120888
AC007610.3	0.0897447	-0.0616385	0.0319521
AC007610.4	0.139836	-0.110126	-0.207674
AC007611.1	-0.132196	0.0836311	0.178595
AC007613.1	-0.0213944	-0.0591444	0.0531857
AC007614.1	-0.0167498	-0.105876	-0.242787
AC007614.2	0.0261094	0.126034	0.0382288
AC007618.1	0.0894034	0.0285471	-0.0760098
AC007619.1	0.0649854	-0.0770566	-0.337531
AC007619.2	0.0439366	0.0165778	0.0217454
AC007620.1	0.0391024	-0.0190646	0.0888571
AC007620.2	NA	NA	NA
AC007620.3	0.129279	-0.133687	-0.168163
AC007621.1	0.0566431	0.0833436	-0.0295465
AC007622.1	0.0322429	-0.0684153	-0.291743
AC007622.2	0.222417	-0.127451	-0.248304
AC007631.1	NA	NA	NA
AC007637.1	-0.044582	0.037645	-0.0802396
AC007638.1	-0.00913479	0.0580547	-0.036137
AC007638.2	-0.0529612	0.0706503	-0.0410292
AC007639.1	0.139703	-0.046476	-0.129097
AC007652.1	-0.0507504	0.0614567	0.0171777
AC007655.1	0.0100832	-0.0345939	-0.00435335
AC007656.1	-0.105335	0.0148187	-0.0360166
AC007656.2	-0.101529	0.0884288	-0.031867
AC007656.3	0.0397452	-0.0899386	-0.0132277
AC007663.1	0.139819	-0.0470025	-0.260412
AC007663.2	-0.131004	0.198037	0.303821
AC007663.3	-0.0156103	-0.00693818	0.0760592
AC007663.4	0.0576174	-0.0840183	-0.253488
AC007666.1	0.00723525	-0.0159719	-0.129028
AC007671.1	-0.0199295	-0.113614	-0.0536739
AC007673.1	0.0345133	-0.117862	0.0132448
AC007677.1	-0.0687635	0.135995	0.0642227
AC007679.1	0.203733	-0.0671889	-0.116951
AC007679.2	-0.0297051	-0.00803443	-0.0128891
AC007681.1	0.0548475	0.0636827	0.065347
AC007683.1	-0.049336	0.0271008	0.171432
AC007683.2	0.245859	-0.0572817	-0.142051
AC007684.1	0.0286027	0.19493	-0.0810315
AC007685.1	-0.0150278	0.0462164	0.153766
AC007686.1	-0.0410001	0.0843108	0.168787
AC007686.2	-0.105034	0.0387685	0.0395637
AC007686.3	0.0617187	-0.132499	-0.244259
AC007687.1	0.0116924	-0.125467	-0.23139
AC007688.1	-0.0827228	0.0540054	0.31138
AC007688.2	0.0567404	-0.0857224	-0.0501096
AC007690.1	-0.0227211	0.0711459	0.114525
AC007718.1	0.102957	0.104662	-0.157639
AC007728.1	0.116157	-0.10457	-0.0722097
AC007728.2	0.0300403	-0.0184342	0.0130647
AC007728.3	-0.00426097	-0.0925581	0.10917
AC007731.1	0.219322	0.0773376	-0.290708
AC007731.2	-0.0238159	0.121616	0.0784013
AC007731.3	-0.0368573	0.102232	0.00550766
AC007731.4	0.0761502	-0.123596	-0.0151251
AC007738.1	-0.070938	-0.0572771	0.0308837
AC007741.1	0.0712388	-0.0680445	-0.221595
AC007742.1	NA	NA	NA
AC007742.2	NA	NA	NA
AC007743.1	-0.19399	-0.0155634	-0.0948153
AC007744.1	-0.0501619	0.123738	0.123074
AC007749.1	-0.00585259	-0.0490958	0.0103101
AC007750.1	0.0175004	0.220854	0.0810424
AC007751.1	0.117854	0.0031571	-0.0894147
AC007773.1	-0.100538	0.0714887	0.171858
AC007780.1	0.0159621	0.0983425	-0.050564
AC007785.1	-0.142263	-0.0532251	0.0741719
AC007785.2	-0.0610721	-0.0086392	-0.0279054
AC007785.3	-0.00202702	-0.0664527	-0.27449
AC007786.1	-0.105957	-0.054714	-0.105239
AC007786.2	-0.0559315	-0.0839405	-0.234064
AC007786.3	0.0107654	-0.137995	-0.134278
AC007787.1	0.114922	0.100314	-0.181634
AC007787.2	0.097362	-0.0323202	-0.317097
AC007790.1	0.101859	-0.021757	-0.14426
AC007792.1	-0.0704944	-0.129474	-0.0368374
AC007795.1	-0.0611238	-0.0410278	-0.0599723
AC007823.1	0.225522	0.0123413	-0.138053
AC007834.1	-0.156563	0.0370201	0.0582249
AC007834.2	0.0418697	-0.0541376	-0.153328
AC007842.1	0.140373	-0.0731288	-0.300764
AC007848.1	0.0590186	-0.0456337	-0.167546
AC007848.2	0.102148	-0.0301955	-0.146897
AC007849.1	0.0859217	-0.0450655	0.0320598
AC007849.2	-0.0307519	0.0117228	0.221006
AC007861.1	-0.0484516	0.0294654	0.0354693
AC007861.2	-0.0565767	0.0467202	0.029798
AC007876.1	0.0688564	-0.0134266	-0.172212
AC007878.1	0.186275	-0.0806787	-0.184356
AC007879.1	0.198217	-0.0420894	-0.12351
AC007879.2	-0.156868	0.104472	0.226038
AC007879.3	-0.0592005	-0.00564088	-0.047022
AC007879.4	-0.102814	-0.00320757	-0.0229826
AC007881.1	0.0113663	0.0637733	0.0607348
AC007881.2	-0.195836	0.0150188	0.327857
AC007881.3	-0.155413	0.105934	0.17862
AC007899.1	-0.0517892	0.0662542	-0.0110332
AC007906.1	0.140862	0.00203803	-0.0408953
AC007906.2	0.060218	-0.0225944	0.0314418
AC007907.1	-0.0176145	-0.0283782	0.0251017
AC007919.1	-0.0999696	0.0415657	0.094392
AC007919.2	0.138266	-0.0872203	-0.0883937
AC007920.1	-0.112516	0.011169	0.128975
AC007922.1	-0.0129916	-0.0124738	0.11392
AC007922.2	0.122879	-0.0263195	-0.0843895
AC007922.3	-0.0935453	-0.0726272	-0.153288
AC007923.1	0.0629504	0.0168664	-0.111038
AC007923.2	-0.144475	0.015426	0.0620789
AC007923.3	0.144147	-0.0254264	-0.0693409
AC007923.4	0.125262	0.0686642	0.012482
AC007938.1	-0.0560662	-0.0994638	-0.00629454
AC007938.2	0.231812	-0.0287106	-0.217269
AC007938.3	0.128141	-0.042275	-0.277992
AC007948.1	-0.0878769	0.255566	0.117479
AC007950.1	-0.0864027	0.0290929	0.0158478
AC007950.2	0.00463318	0.01561	0.00548153
AC007952.1	0.0942055	-0.0693628	-0.0619767
AC007952.2	-0.133791	0.173209	0.0385912
AC007952.3	0.0313397	0.0895646	-0.00128503
AC007952.4	0.161071	-0.0608956	0.0411648
AC007952.5	0.15441	-0.0517434	0.0407165
AC007952.6	0.173517	-0.0310404	-0.0548147
AC007952.7	0.112113	-0.0976342	-0.0750637
AC007952.8	-0.0348702	-0.0560779	0.0797472
AC007952.9	-0.00792284	-0.0028141	0.0843929
AC007953.1	-0.047799	-0.0781421	0.0685192
AC007953.2	0.0922202	-0.0873345	-0.246839
AC007954.1	-0.0356253	-0.0493041	-0.00813575
AC007956.1	0.0552614	-0.0500484	-0.110185
AC007967.1	0.108636	-0.0833717	9.45272e-05
AC007967.2	NA	NA	NA
AC007967.3	0.0195865	-0.0916037	0.038107
AC007967.4	-0.0109586	-0.0240739	-0.0240119
AC007969.1	0.0506414	0.109239	0.20255
AC007969.2	-0.0323516	0.0309375	0.0566398
AC007991.1	0.183105	-0.00196414	-0.153591
AC007991.2	0.0344713	0.120186	-0.0437604
AC007991.3	-0.0740416	0.0313949	0.176739
AC007991.4	-0.0221177	0.320953	0.0505875
AC007992.1	-0.0472107	-0.0684019	-0.0138007
AC007992.2	0.0601485	-0.0570594	-0.0127392
AC007993.1	-0.171763	0.0848023	0.0696887
AC007993.2	-0.0384983	-0.0368802	0.0046263
AC007996.1	-5.8831e-05	-0.0481418	0.00843557
AC007998.1	0.0570124	-0.023202	0.0311469
AC007998.2	0.0260657	0.2354	0.0929028
AC007998.3	0.0106344	-0.0140785	0.0769423
AC007998.4	0.113096	-0.00496798	-0.0870485
AC007998.5	0.097228	-0.0440513	-0.133784
AC008011.1	0.0217248	-0.0279007	-0.14387
AC008011.2	-0.0355728	0.0323427	0.155286
AC008013.1	0.198615	-0.100758	-0.21467
AC008013.2	0.0487057	-0.0729013	-0.0935123
AC008013.3	0.133445	-0.0951159	-0.204055
AC008014.1	-0.105595	0.102052	0.145712
AC008015.1	0.225026	-0.0467037	-0.0742881
AC008026.1	-0.061434	0.0751911	0.225077
AC008026.2	0.0833894	0.0392053	0.169537
AC008026.3	0.169056	-0.0622801	-0.0873922
AC008033.1	0.148255	0.0581968	0.0175384
AC008033.2	-0.0036788	-0.077935	0.0807945
AC008033.3	-0.0290986	0.16813	0.0548994
AC008035.1	0.0151338	-0.0385765	0.00937912
AC008040.1	-0.0417797	0.0228002	-0.0217522
AC008040.2	-0.00829736	0.101935	0.113029
AC008040.3	0.0700974	-0.0263721	-0.0180448
AC008040.4	NA	NA	NA
AC008050.1	-0.0670447	0.0190353	0.0970501
AC008055.1	0.0898374	-0.103215	0.0815165
AC008056.1	-0.0632363	-0.04148	0.0521307
AC008056.2	-0.0977733	-0.0705217	0.035348
AC008060.1	-0.0304359	-0.00222929	-0.0535985
AC008060.2	0.000882826	-0.0358169	-0.0670104
AC008060.3	-0.0610391	-0.0550846	0.0564854
AC008060.4	0.00782184	-0.0107473	-0.104551
AC008063.1	-0.0724978	0.294463	0.196004
AC008063.2	-0.122297	-0.0111248	0.155906
AC008065.1	-0.0422889	0.00645352	0.151406
AC008066.1	0.119793	-0.0256127	-0.145529
AC008067.1	0.054129	-0.108308	-0.228517
AC008069.1	0.0167357	-0.040406	-0.146232
AC008072.1	0.149057	-0.0234729	-0.10926
AC008073.1	0.0244897	-0.155968	-0.221002
AC008073.2	0.100597	-0.0270846	-0.247067
AC008073.3	-0.0197827	-0.0541536	-0.0423035
AC008074.1	0.0582413	0.0193184	-0.195391
AC008074.2	-0.018155	-0.0990251	0.206398
AC008079.1	0.119624	-0.0832938	-0.34321
AC008080.1	0.124747	0.0555468	-0.174456
AC008080.2	0.0969906	0.0119005	-0.111211
AC008080.3	-0.0389166	0.0213054	0.099306
AC008080.4	-0.0110858	0.0497339	0.0812655
AC008083.1	-0.10412	0.24999	0.0576295
AC008083.2	-0.223993	0.0475196	0.45088
AC008083.3	-0.138492	0.0688348	0.175507
AC008088.1	-0.00477628	0.0370541	-0.063188
AC008103.1	-0.0537014	-0.0795687	-0.0150475
AC008105.1	-0.110548	-0.128287	-0.0988052
AC008105.2	-0.266902	0.199954	0.273096
AC008105.3	-0.164062	0.108392	0.246249
AC008114.1	0.0255893	0.0842999	0.147966
AC008115.1	0.0594253	0.0887504	-0.00845069
AC008115.2	0.0107627	0.0959557	-0.0350203
AC008115.3	0.0353642	-0.0729227	-0.0333209
AC008115.4	-0.0262731	-0.0776757	-0.136061
AC008121.1	-0.00313768	0.0735533	-0.041542
AC008121.2	0.071722	-0.00312908	-0.0626458
AC008121.3	-0.0525298	-0.0408213	-0.0996374
AC008124.1	0.17945	0.0332144	-0.179045
AC008125.1	0.0487036	-0.0145853	-0.063088
AC008126.1	-0.0348011	-0.0311565	0.113122
AC008127.1	-0.126628	0.284848	0.00834166
AC008127.2	0.0629609	0.142553	-0.135616
AC008132.1	-0.0599606	-0.00576651	-0.0718313
AC008132.2	-0.0611238	0.161101	0.12355
AC008133.1	-0.0467284	-0.0677692	-0.0111435
AC008133.2	-0.0547008	-0.0539923	-0.12466
AC008134.1	0.0968548	-0.0976709	-0.0105976
AC008147.1	0.206398	-0.0799642	-0.0647034
AC008147.2	0.20802	-0.0352531	-0.169552
AC008147.3	0.170613	-0.0173749	0.0411615
AC008147.4	-0.0257241	-0.0761663	0.00441468
AC008149.1	0.0306215	-0.0503909	-0.0351656
AC008154.1	0.0929908	0.100976	0.0504097
AC008154.2	0.0495334	0.0418991	-0.0559463
AC008155.1	-0.0343816	-0.103407	-0.0739671
AC008162.1	NA	NA	NA
AC008162.2	NA	NA	NA
AC008163.1	-0.0388226	0.0532767	0.0724872
AC008164.1	-0.0613012	-0.111837	-0.160467
AC008171.1	-0.0148147	0.0801458	-0.049434
AC008175.1	-0.0625757	-0.0583321	-0.0320954
AC008175.2	NA	NA	NA
AC008243.1	0.0867631	-0.130377	-0.226108
AC008250.1	-0.0545491	-0.0202134	-0.0416638
AC008250.2	-0.00482221	-0.0492477	-0.0305955
AC008264.1	0.178027	0.0294544	-0.113387
AC008264.2	0.106872	-0.0882786	-0.24637
AC008267.1	0.137396	-0.105319	-0.203541
AC008267.2	0.0412476	-0.0262755	-0.144068
AC008267.3	0.0690269	-0.0916573	-0.197251
AC008267.4	0.194694	0.0136788	-0.0503463
AC008267.5	-0.151043	0.122396	0.130429
AC008267.6	0.0393513	-0.000575471	-0.139294
AC008267.7	0.0938816	-0.0772125	-0.13657
AC008267.8	0.00529474	0.0390246	0.0447616
AC008268.1	-0.102858	0.019798	0.0817121
AC008269.1	0.0823422	-0.0287612	-0.113149
AC008269.2	-0.0355985	0.0259623	-0.199469
AC008277.1	0.119458	-0.0112617	-0.0598416
AC008277.2	0.149596	-0.0506524	-0.0534894
AC008278.1	-0.0969007	0.090833	0.0292809
AC008278.2	-0.0660734	-0.0258383	0.150031
AC008280.1	-0.0906637	0.0851689	0.0963283
AC008280.2	NA	NA	NA
AC008280.3	-0.126259	0.0661033	-0.012637
AC008378.1	0.0540098	-0.121509	-0.0720964
AC008379.1	0.127517	-0.0603554	0.0455867
AC008385.1	0.10901	-0.0596605	-0.0821921
AC008393.1	-0.0474476	-0.0335502	-0.00930985
AC008395.1	0.108075	-0.0171839	-0.0926699
AC008403.1	0.0733999	0.247087	-0.177551
AC008403.2	-0.00580854	-0.0059799	0.0472813
AC008403.3	-0.0405272	0.0403742	0.0707523
AC008406.1	0.161494	-0.0226403	-0.0588054
AC008406.2	0.127731	-0.0649222	-0.0704127
AC008406.3	0.0310676	0.042547	0.0485637
AC008410.1	0.00639507	0.00385081	0.0655361
AC008413.1	0.0268433	-0.0291852	-0.00165474
AC008413.2	NA	NA	NA
AC008415.1	-0.0126861	-0.0229722	-0.0561774
AC008417.1	0.0686144	0.0281984	-0.00272938
AC008427.1	0.145929	-0.019495	0.0191284
AC008429.1	-0.0470276	-0.18523	-0.0585249
AC008429.2	-0.0604795	-0.0862844	0.188673
AC008429.3	0.0231566	-0.151103	-0.0972107
AC008429.4	-0.102423	-0.0145403	0.104558
AC008432.1	0.0539169	-0.0692505	-0.0515544
AC008434.1	0.0799377	-0.0798947	-0.146035
AC008438.1	0.0709535	-0.00786732	-0.0649428
AC008438.2	-0.0709329	-0.138907	-0.158784
AC008440.1	0.08632	-0.0236383	-0.116111
AC008440.2	NA	NA	NA
AC008443.1	0.0366521	-0.0386774	-0.105694
AC008443.2	NA	NA	NA
AC008443.3	0.13899	-0.0991873	-0.284287
AC008443.4	0.0708343	-0.154533	-0.118241
AC008443.5	-0.200312	0.0565658	0.188391
AC008443.6	0.0160716	-0.110375	-0.0819084
AC008443.7	0.134165	-0.119595	-0.276781
AC008446.1	NA	NA	NA
AC008453.1	NA	NA	NA
AC008456.1	-0.0517517	0.0584182	-0.094191
AC008464.1	-0.069029	-0.0117955	0.0703706
AC008467.1	0.172822	-0.0193604	-0.122621
AC008474.1	0.023024	0.0605437	-0.0462524
AC008481.1	-0.0168305	-0.0208063	0.0311642
AC008481.2	0.0792349	-0.0499359	-0.0691792
AC008481.3	0.0283663	0.0550329	-0.172871
AC008489.1	0.0188937	0.0352592	0.0515142
AC008494.1	-0.0737938	0.0677328	0.0248052
AC008494.2	0.0553758	0.145438	-0.153157
AC008494.3	-0.17101	0.221473	0.333608
AC008496.1	0.0101636	-0.00188719	-0.0339447
AC008496.2	0.0397424	-0.000577179	0.0233356
AC008498.1	0.126131	-0.0663125	-0.0689876
AC008498.2	-0.0103546	-0.0232144	0.00978125
AC008507.1	0.138416	-0.0366927	-0.359694
AC008507.2	0.134226	-0.0937147	-0.206833
AC008507.3	-0.018838	-0.0125686	-0.0609657
AC008514.1	-0.0124408	0.123484	0.200991
AC008514.2	0.00186129	-0.0640973	-0.0182239
AC008517.1	-0.0189718	0.0821967	-0.131318
AC008521.1	0.043805	0.0107506	-0.0167734
AC008521.2	NA	NA	NA
AC008522.1	0.18343	-0.0981703	-0.206955
AC008525.1	0.156509	-0.0797667	-0.167002
AC008525.2	NA	NA	NA
AC008526.1	0.010877	-0.0778069	0.223767
AC008534.1	-0.0375684	0.0728724	0.0397891
AC008537.1	0.0341419	-0.0193925	-0.0804823
AC008537.2	-0.0269693	-0.058902	-0.124477
AC008537.3	-0.0186698	-0.0505924	-0.154357
AC008539.1	0.0769063	0.0598422	0.0208286
AC008543.1	0.109751	-0.132015	-0.216862
AC008543.2	-0.0125453	-0.138612	-0.0336393
AC008543.3	0.0396884	-0.0555762	-0.143342
AC008543.4	0.0737291	0.0204889	-0.0273677
AC008543.5	0.0724925	0.035332	-0.0763936
AC008549.1	0.0417958	0.0268631	0.0353773
AC008549.2	-0.021665	0.388175	0.0556778
AC008549.3	0.0358398	-0.0752554	0.107167
AC008550.1	-0.0264152	-0.0452811	0.209159
AC008551.1	0.0441419	-0.0214577	-0.124999
AC008554.1	0.186073	-0.117366	-0.178932
AC008554.2	0.211756	-0.0429439	-0.0167343
AC008555.1	0.0674942	-0.0812623	-0.0712487
AC008555.2	0.129079	-0.0675582	-0.119991
AC008555.3	0.0164029	-0.111582	0.0235661
AC008555.4	0.0469701	-0.0222061	0.0137706
AC008555.5	0.143157	-0.0234511	-0.196566
AC008555.6	-0.0496781	-0.106129	0.0496965
AC008555.7	0.16594	-0.0402037	-0.168107
AC008556.1	0.0165217	-0.0494156	-0.0376292
AC008562.1	-0.137183	0.00213111	0.0757913
AC008565.1	-0.061343	-0.018967	0.0882134
AC008567.1	0.131309	-0.0166422	0.0180207
AC008567.2	0.0582378	-0.111098	-0.0979267
AC008568.1	-0.118736	-0.0638234	-0.0894143
AC008568.2	-0.119201	-0.0708603	-0.0586142
AC008569.1	NA	NA	NA
AC008569.2	0.0609764	-0.0281465	-0.0465114
AC008571.1	0.190375	-0.0666358	-0.000534699
AC008572.1	0.178625	-0.0763898	-0.178477
AC008574.1	-0.106181	-0.0709714	-0.0958309
[truncated: 53,125 more rows]

## Sheet: FDR
ID	Macrophages M0	Macrophages M1	Macrophages M2
A1BG	0.7758	0.175563	0.0442784
A1BG-AS1	0.951197	0.171751	0.0344258
A1CF	0.385084	0.110014	0.0016561
A2M	0.199618	0.366121	0.000607851
A2M-AS1	0.859957	0.157795	0.582803
A2ML1	0.00116063	0.346164	0.634424
A2ML1-AS1	0.703539	0.734019	0.897517
A2ML1-AS2	0.701939	0.90143	0.632124
A2MP1	0.945348	0.800882	0.530621
A3GALT2	0.449453	0.56923	0.0370706
A4GALT	0.441469	0.756777	0.349946
A4GNT	0.988688	0.362275	0.332838
AAAS	0.012586	0.862358	0.00697659
AACS	0.273493	0.0595381	3.08272e-05
AACSP1	0.498976	0.0437594	0.010193
AADAC	0.922123	0.387793	0.0861782
AADACL2	0.860738	0.996342	0.0721632
AADACL2-AS1	0.548104	0.835433	0.214293
AADACL3	0.896262	0.31746	0.747673
AADACL4	0.410438	0.370086	0.240007
AADACP1	0.0187007	0.436476	0.00604988
AADAT	0.00104536	0.289317	0.0241611
AAGAB	0.165813	0.768931	0.247719
AAK1	0.541083	0.0507453	0.00193264
AAMDC	0.669578	0.32531	0.226603
AAMP	0.241945	0.944381	0.0109955
AANAT	0.0301042	0.581291	0.0112358
AAR2	1.72268e-05	0.650066	0.0979403
AARD	0.647862	0.879766	0.450623
AARS	0.0303802	0.0864372	4.34002e-09
AARS2	0.001069	0.37961	6.09235e-06
AARSD1	0.000978344	0.283504	5.13894e-09
AARSP1	0.309495	0.516491	0.678622
AASDH	0.439694	0.36766	0.96033
AASDHPPT	0.687537	0.128892	0.0635495
AASS	0.0893137	0.722407	0.00292231
AATBC	0.457822	0.328481	0.605991
AATF	0.0316201	0.264432	0.00172098
AATK	0.703068	0.136142	0.00293498
ABALON	0.926705	0.835111	0.781693
ABAT	0.833503	0.0528167	0.0371976
ABBA01006766.1	0.708451	0.624592	0.0293933
ABCA1	0.857643	0.246193	0.0530247
ABCA10	0.060734	0.927897	0.0470979
ABCA11P	0.153902	0.0533951	0.169882
ABCA12	0.602028	0.409728	0.989605
ABCA13	0.743155	0.249369	0.26979
ABCA17P	0.273485	0.343273	0.740346
ABCA2	0.752663	0.0889168	0.00111756
ABCA3	0.0806829	0.0403125	1.65575e-06
ABCA4	0.617705	0.597825	0.833618
ABCA5	0.0761655	0.133875	0.01425
ABCA6	0.895884	0.678444	0.517206
ABCA7	0.242962	0.597865	0.532647
ABCA8	0.343092	0.375964	0.588869
ABCA9	0.176716	0.489483	0.602059
ABCA9-AS1	0.644686	0.353081	0.755974
ABCB1	0.0184192	0.0624978	0.704811
ABCB10	0.0358185	0.908812	0.0342432
ABCB10P1	0.0239766	0.130518	0.638958
ABCB10P3	0.658312	0.137947	0.61223
ABCB10P4	0.77779	0.89897	0.766651
ABCB11	0.109187	0.942132	0.315207
ABCB4	0.418074	0.201819	0.607396
ABCB5	5.00938e-05	0.796536	0.755875
ABCB6	0.000577521	0.45253	1.86626e-06
ABCB7	0.268219	0.271801	0.113631
ABCB8	0.00117818	0.777304	0.0873874
ABCB9	0.386476	0.456429	0.853884
ABCC1	0.309397	0.236692	0.384799
ABCC10	0.000878972	0.715557	5.96412e-06
ABCC11	0.740166	0.114631	0.00339567
ABCC12	0.54011	0.818173	0.565831
ABCC13	0.100981	0.793634	0.0184293
ABCC2	0.382343	0.61298	0.33307
ABCC3	0.0822385	0.032282	0.149189
ABCC4	0.500832	0.955167	0.379321
ABCC5	0.391406	0.190927	0.0756031
ABCC5-AS1	0.418074	0.99361	0.220114
ABCC6	0.0988454	0.490191	0.358241
ABCC6P1	0.0772753	0.0391845	0.238763
ABCC6P2	0.388128	0.00298202	0.658847
ABCC8	0.887464	0.586925	2.20859e-05
ABCC9	0.229964	0.788062	0.375474
ABCD1	0.626046	0.891288	0.0579773
ABCD1P2	0.924362	0.655091	0.375006
ABCD1P3	0.577054	0.40931	0.699059
ABCD1P4	0.351867	0.986488	0.166937
ABCD1P5	0.16304	0.912238	0.728847
ABCD2	0.279192	0.000115923	0.95225
ABCD3	0.174116	0.043863	0.450707
ABCD4	0.0439998	0.580599	0.512445
ABCE1	0.00361296	0.522229	0.899084
ABCF1	0.00168294	0.0489944	6.89415e-06
ABCF2	0.0690208	0.221153	0.15712
ABCF2P1	0.664198	0.553975	0.598832
ABCF2P2	0.631045	0.499429	0.104292
ABCF3	0.00833731	0.203709	8.3249e-05
ABCG1	0.0169956	0.167783	0.000111427
ABCG2	0.00712146	0.0062959	0.235519
ABCG4	0.872109	0.0632847	0.000425411
ABCG5	0.552315	0.103196	0.401586
ABCG8	0.597687	0.275718	0.00353527
ABHD1	0.00055401	0.0633865	0.116877
ABHD10	0.0122926	0.414236	0.0374121
ABHD11	0.524559	0.0575906	0.213993
ABHD11-AS1	0.291381	0.306083	0.138782
ABHD12	0.850677	0.632425	0.26619
ABHD12B	0.0949871	0.0971992	0.0955954
ABHD13	0.926579	0.773108	0.540297
ABHD14A	0.0444403	0.0163364	0.615993
ABHD14A-ACY1	0.92903	0.840674	0.105614
ABHD14B	0.000951313	0.05682	4.84585e-05
ABHD15	0.28833	0.41944	0.00247492
ABHD15-AS1	0.451517	0.644848	0.296309
ABHD16A	0.0596013	0.385982	0.000561257
ABHD16B	NA	NA	NA
ABHD17A	0.000618621	0.448823	0.0535354
ABHD17AP1	0.0748096	0.633439	0.713114
ABHD17AP3	0.0656659	0.597291	0.948379
ABHD17AP4	0.720966	0.00771654	0.0316418
ABHD17AP5	0.0491689	0.792659	0.774009
ABHD17AP6	0.0689676	0.722023	0.752088
ABHD17AP7	0.251308	0.383521	0.963129
ABHD17AP8	0.0560832	0.230574	0.29955
ABHD17AP9	0.0217597	0.719992	0.700229
ABHD17B	0.739541	0.146797	0.114387
ABHD17C	0.993164	0.0014819	0.67773
ABHD18	0.338507	0.827091	0.165298
ABHD2	0.00165127	0.190141	0.00141713
ABHD3	0.934505	0.221557	0.00016355
ABHD4	0.696062	0.347493	0.59764
ABHD5	0.367559	0.948338	1.35902e-05
ABHD6	0.101419	0.0950521	0.866009
ABHD8	0.682592	0.777325	0.0356167
ABI1	0.000342518	0.739761	1.50896e-05
ABI1P1	0.179835	0.751728	0.380387
ABI2	0.0097864	0.956527	2.88491e-05
ABI3	5.71725e-05	0.486334	2.16001e-14
ABI3BP	0.217396	0.595705	0.45586
ABITRAM	0.7078	0.715484	0.132225
ABITRAMP1	0.513734	0.191945	0.0457942
ABL1	4.60996e-05	0.264673	6.33114e-05
ABL2	0.0999642	0.0230186	0.0429502
ABLIM1	0.549111	0.745129	0.00423202
ABLIM2	0.236315	0.459963	0.0188596
ABLIM3	0.207331	0.171892	0.617703
ABO	0.248442	0.350593	0.0469331
ABR	0.164524	0.0769106	0.00564265
ABRA	0.359011	0.292681	0.960984
ABRACL	0.539447	0.0569279	1.39463e-06
ABRAXAS1	0.0814863	0.568375	0.00105348
ABRAXAS2	0.229678	0.11341	0.496069
ABT1	0.427623	0.606866	0.151446
ABT1P1	0.31393	0.609162	0.365022
ABTB1	0.233079	0.246724	0.949673
ABTB2	0.0150431	0.248074	0.00383973
AC000032.1	0.484378	0.147665	0.638758
AC000036.1	0.20484	0.557538	0.00947923
AC000041.1	0.282458	0.42569	0.724808
AC000058.1	0.515282	0.537788	0.915424
AC000061.1	0.420043	0.367736	0.2843
AC000067.1	0.0191961	0.715653	0.148018
AC000068.1	0.770963	0.522905	0.0907222
AC000068.2	0.138494	0.0609762	0.00948981
AC000068.3	NA	NA	NA
AC000077.1	0.000208356	0.323654	0.202496
AC000078.1	0.00852829	0.419311	0.00276926
AC000081.1	0.585685	0.319813	0.46053
AC000089.1	0.177155	0.593419	0.000843633
AC000095.1	NA	NA	NA
AC000099.1	0.59011	0.728447	0.998685
AC000111.1	NA	NA	NA
AC000111.2	0.994152	0.680563	0.328287
AC000120.1	0.799751	0.242226	0.0474631
AC000123.1	0.000706133	0.512929	4.02797e-06
AC000123.2	8.9605e-05	0.816478	0.000159527
AC000123.3	0.00288345	0.626466	0.00897866
AC000124.1	0.138884	0.540126	0.587831
AC000362.1	0.425724	0.713217	0.949647
AC000367.1	0.443683	0.870815	0.380433
AC000372.1	0.741047	0.307664	0.000839613
AC000374.1	0.773186	0.261571	0.802791
AC000403.1	0.882375	0.897473	0.12889
AC001226.1	0.37153	0.156401	0.593597
AC002044.1	0.697716	0.247746	0.00983654
AC002044.2	0.890431	0.306948	0.166477
AC002044.3	0.101025	0.881384	0.0515826
AC002056.1	0.531502	0.452946	0.232051
AC002056.2	0.162211	0.0142372	0.00586922
AC002059.1	0.37422	0.801941	8.71137e-05
AC002059.2	0.902994	0.571782	0.211773
AC002064.1	0.237977	0.670315	0.414568
AC002064.2	0.369567	0.694733	0.251934
AC002064.3	0.233934	0.119788	0.0122824
AC002066.1	0.0542432	0.00509932	0.0442753
AC002069.1	0.333034	0.680857	0.224752
AC002069.2	0.133946	0.433773	0.743962
AC002069.3	0.487477	0.531502	0.598189
AC002070.1	0.268736	0.854791	0.0961885
AC002075.1	0.827501	0.487932	0.986698
AC002075.2	0.616878	0.927063	0.0532499
AC002076.1	0.122902	0.544791	0.00164406
AC002076.2	0.420679	0.848523	0.34093
AC002090.1	0.0672706	0.679465	0.592937
AC002091.1	0.00215637	0.602812	1.70351e-10
AC002091.2	0.00787243	0.818841	1.65418e-08
AC002094.1	0.243195	0.0371288	0.020265
AC002094.2	NA	NA	NA
AC002094.3	NA	NA	NA
AC002094.4	0.00388768	0.283341	0.000958823
AC002094.5	0.416009	0.284707	0.210006
AC002101.1	0.0476001	0.60638	0.0585666
AC002115.1	0.981804	0.672003	0.250671
AC002116.1	0.671319	0.35854	0.0349747
AC002116.2	0.0418901	0.308249	0.429964
AC002127.1	0.31767	0.246465	0.618079
AC002128.1	0.619957	0.535628	0.377533
AC002128.2	0.139754	0.971477	0.966701
AC002306.1	0.486143	0.0294431	0.603692
AC002310.1	0.576099	0.0678392	0.783199
AC002310.2	0.408629	0.680139	0.0238902
AC002310.3	0.788043	0.231086	0.200846
AC002310.4	0.687354	0.0457443	0.00259725
AC002310.5	0.149454	0.21626	0.00119011
AC002347.1	0.0615052	0.315675	0.0131189
AC002347.2	0.96938	0.0256429	0.390715
AC002350.1	0.682691	0.812595	0.0691642
AC002351.1	0.0940631	0.203003	0.279524
AC002366.1	0.810092	0.137631	0.750872
AC002367.1	0.169826	0.576023	0.221202
AC002368.1	0.169209	0.550429	0.948882
AC002375.1	0.398677	0.684214	0.141251
AC002378.1	0.547012	0.295017	0.450606
AC002381.1	0.490208	0.94852	0.682535
AC002383.1	0.16301	0.255661	0.0544188
AC002386.1	0.368627	0.000148005	0.0216064
AC002398.1	0.141021	0.616603	0.107055
AC002398.2	0.336258	0.0469848	0.216653
AC002400.1	0.0328778	0.952281	0.121852
AC002401.1	0.0170393	0.0640191	0.00912511
AC002401.2	0.0772449	0.0110063	6.33408e-06
AC002401.3	0.303539	0.0679143	0.0509303
AC002401.4	0.371455	0.252812	0.708008
AC002428.1	0.901009	0.450607	0.102214
AC002428.2	0.545583	0.56474	0.0729096
AC002429.1	0.299474	0.247389	0.885915
AC002429.2	0.442845	0.71479	0.585246
AC002451.1	0.00339025	0.629747	0.0113494
AC002451.2	0.168582	0.829535	0.845137
AC002454.1	0.286997	0.556594	0.811054
AC002456.1	0.0498453	0.0604588	0.00369237
AC002456.2	0.0961098	0.394101	0.139534
AC002460.1	0.556377	0.805914	0.303529
AC002463.1	0.173365	0.607887	0.041527
AC002464.1	0.0450395	0.968758	0.00427937
AC002465.1	0.102069	0.374842	0.301899
AC002467.1	0.0102384	0.236014	0.016737
AC002470.1	0.0375442	0.278255	0.000486478
AC002472.1	0.975999	0.437256	0.920007
AC002480.1	0.0745502	0.0829029	0.398035
AC002480.2	0.0386568	0.315866	0.391835
AC002486.1	0.0809644	0.178575	0.945054
AC002486.2	0.131354	0.284751	0.536145
AC002487.1	0.52518	0.0698988	0.525537
AC002504.1	0.387207	0.878697	0.391645
AC002511.1	0.398874	0.757471	0.691585
AC002511.2	0.120388	0.184383	0.604278
AC002519.1	0.0224419	0.325616	0.0974909
AC002519.2	0.940585	0.727534	0.400768
AC002524.1	0.143297	0.967658	0.138184
AC002525.1	0.726933	0.943678	0.553447
AC002540.1	0.123266	0.210329	0.00544142
AC002542.1	0.895208	0.0187709	0.00281184
AC002543.1	0.00299568	0.529045	0.0745933
AC002545.1	0.238647	0.0114432	0.0163175
AC002546.1	0.0990463	0.968544	0.0730375
AC002550.1	0.445825	0.354836	0.814721
AC002550.2	0.248959	0.486804	0.0108541
AC002551.1	0.832319	0.654365	0.896074
AC002553.1	0.0432174	0.457764	0.000100986
AC002553.2	0.135578	0.373902	9.86537e-05
AC002558.1	0.0683398	0.488511	0.871862
AC002558.2	0.44356	0.790046	0.143218
AC002558.3	0.0219248	0.0583202	0.282666
AC002563.1	0.220049	0.0265598	0.000745009
AC002984.1	0.396549	0.167732	0.208128
AC002985.1	0.410987	0.466147	0.750977
AC002996.1	0.126703	0.749633	0.454465
AC003001.1	0.923289	0.211719	0.0677068
AC003001.2	0.175465	0.280155	0.165644
AC003002.1	0.876298	0.125208	0.198929
AC003002.2	0.161691	0.300943	0.00122708
AC003002.3	0.116246	0.630133	0.103949
AC003005.1	0.000660323	0.502029	0.0239652
AC003005.2	0.776157	0.862669	0.619068
AC003006.1	0.0532952	0.29801	0.571325
AC003009.1	0.441848	0.722455	0.540117
AC003035.1	0.396251	0.674911	0.65641
AC003035.2	0.664098	0.58437	0.371218
AC003043.1	0.696143	0.84279	0.0527696
AC003045.1	0.378403	0.591635	0.202653
AC003070.1	0.0158651	0.564915	0.00121247
AC003070.2	0.0138135	0.0154842	0.0639295
AC003071.1	0.829877	0.527478	0.0043302
AC003071.2	0.333297	0.61929	0.445678
AC003072.1	0.521411	0.610461	0.647751
AC003080.1	0.212295	0.263122	0.927373
AC003084.1	0.747247	0.614437	0.224008
AC003087.1	0.327865	0.447735	0.79683
AC003092.1	0.271787	0.463474	0.906279
AC003092.2	0.329535	0.815042	0.48453
AC003098.1	0.34298	0.225403	0.0690268
AC003101.1	0.412848	0.482384	0.415041
AC003101.2	0.738491	0.332495	0.052869
AC003101.3	NA	NA	NA
AC003102.1	0.312589	0.979275	0.00166381
AC003112.1	0.709659	0.228406	0.000301352
AC003659.1	0.246084	0.399492	0.459599
AC003665.1	0.0749694	0.446648	1.33026e-05
AC003666.1	0.00232946	0.648172	0.132983
AC003669.1	0.101666	0.385871	0.601259
AC003681.1	0.0539741	0.705521	0.00106605
AC003682.1	0.0163272	0.0830917	0.00705609
AC003684.1	0.0844026	0.294068	0.0900244
AC003685.1	0.0191012	0.868762	0.411391
AC003685.2	0.233927	0.612849	0.18943
AC003686.1	0.744625	0.163962	0.128575
AC003687.1	0.474105	0.658812	0.106299
AC003688.1	0.224324	0.728602	0.935429
AC003688.2	0.697307	0.968888	0.224594
AC003956.1	0.0089685	0.673504	3.1533e-05
AC003957.1	0.366287	0.366267	0.380958
AC003958.1	0.823947	0.350886	0.787783
AC003958.2	0.0491983	0.281758	0.560212
AC003965.1	0.00217817	0.81135	0.0267093
AC003965.2	0.627306	0.34535	0.852918
AC003973.1	0.310519	0.869855	0.959388
AC003973.2	0.196338	0.112908	0.178877
AC003975.1	0.940143	0.69408	0.686979
AC003976.1	0.151747	0.00936399	0.597602
AC003982.1	0.203062	0.830942	0.401109
AC003984.1	0.629753	2.72171e-07	0.650045
AC003985.1	0.996927	0.0877126	0.428531
AC003986.1	0.0813625	0.691919	0.699768
AC003986.2	0.68202	0.977473	0.207826
AC003986.3	0.616628	0.084355	0.0707957
AC003988.1	0.188805	0.68872	0.158078
AC003989.1	0.0293658	0.490161	0.277329
AC003989.2	0.712849	0.417654	0.833617
AC003991.1	0.568695	0.503378	0.292433
AC003991.2	0.757613	0.252286	0.194997
AC004000.1	0.754944	0.698818	0.557517
AC004004.1	0.682898	0.0874604	0.42461
AC004006.1	0.180981	0.524341	0.724136
AC004009.1	0.443081	0.258174	0.36688
AC004009.2	0.539013	0.42485	0.615589
AC004009.3	0.339787	0.621748	0.490861
AC004012.1	0.319064	0.490922	0.857332
AC004014.1	0.0931911	0.0813736	0.104605
AC004014.2	0.60851	0.0151409	0.218461
AC004022.1	0.669188	0.973588	0.00392849
AC004022.2	0.520636	0.650096	0.626265
AC004023.1	0.576905	0.0366544	0.0448668
AC004024.1	0.0715736	0.304759	0.159041
AC004034.1	0.0751087	0.0536215	0.00499575
AC004039.1	0.285943	0.234077	0.0870659
AC004052.1	0.781185	0.448624	0.380719
AC004053.1	0.0926718	0.513359	0.360953
AC004054.1	0.682341	0.509866	0.345193
AC004057.1	0.867004	0.634779	0.79734
AC004062.1	NA	NA	NA
AC004063.1	0.787352	0.677748	0.271537
AC004066.1	0.717272	0.845363	0.956699
AC004066.2	0.287194	0.870327	0.961903
AC004067.1	0.999927	0.362826	0.628528
AC004069.1	0.893787	0.588284	0.150376
AC004069.2	0.371662	0.141411	0.455439
AC004074.1	0.425724	0.591635	0.694934
AC004076.1	0.656659	0.668124	0.556572
AC004076.2	0.00408041	0.188341	4.16218e-05
AC004080.1	0.924406	0.372486	0.817802
AC004080.2	0.241475	0.460524	0.00565475
AC004080.3	0.91623	0.577707	0.156644
AC004080.4	0.970786	0.0478737	0.977578
AC004080.5	0.392951	0.464866	0.104376
AC004080.6	0.559215	0.579552	0.503101
AC004083.1	0.168348	0.817521	0.712782
AC004086.1	0.217144	0.837222	0.93548
AC004112.1	0.304171	0.0488029	0.0435467
AC004129.1	0.815659	0.881307	0.0641491
AC004129.2	0.943173	0.680628	0.800483
AC004130.1	0.0359236	0.191869	0.00883598
AC004134.1	0.774633	0.039342	0.620056
AC004147.1	0.907372	0.593209	0.20286
AC004147.2	0.165992	0.284455	0.0319452
AC004147.3	0.17122	0.61288	0.649301
AC004147.4	0.219572	0.599865	0.245628
AC004147.5	0.667806	0.756853	0.330968
AC004148.1	0.466095	0.31677	0.838276
AC004148.2	0.048789	0.167426	0.00082424
AC004151.1	0.0025395	0.806622	7.63662e-06
AC004156.1	5.67413e-06	0.376387	3.50849e-05
AC004156.2	0.851147	0.156983	0.217542
AC004158.1	0.119701	0.275474	3.98179e-05
AC004160.1	0.471529	0.978637	0.573506
AC004160.2	0.711183	0.887327	0.930034
AC004217.1	0.0125335	0.477982	0.756186
AC004217.2	0.362696	0.0604135	0.643151
AC004221.1	0.791432	0.577396	0.449972
AC004223.1	0.0720053	0.305783	0.280708
AC004223.2	0.230902	0.470185	0.0118695
AC004223.3	0.992224	0.950899	0.862631
AC004223.4	0.0876753	0.168667	0.00114347
AC004224.1	0.883498	0.242011	0.113883
AC004224.2	0.202624	0.269039	0.450579
AC004231.1	0.501585	0.405946	0.899967
AC004231.3	0.0780481	0.617496	0.528694
AC004232.1	NA	NA	NA
AC004232.2	0.0646257	0.329665	6.37302e-09
AC004233.1	0.230905	0.012283	0.00386758
AC004233.2	0.191373	0.00905999	0.000269703
AC004233.3	0.545879	0.522062	0.886536
AC004241.1	0.0102698	0.480675	0.62138
AC004241.2	0.667949	0.0774886	0.594326
AC004241.3	0.0138379	0.908257	9.68999e-05
AC004241.4	0.297676	0.998217	0.00821646
AC004241.5	0.679623	0.345546	0.00123489
AC004253.1	0.167884	0.919026	0.0605382
AC004253.2	0.68241	0.22884	0.605978
AC004257.1	0.0189705	0.837109	0.0288602
AC004263.1	0.0902806	0.181881	0.00361267
AC004264.1	0.0589786	0.447983	0.637256
AC004264.2	0.756751	0.198835	0.0664343
AC004381.1	0.660881	0.299116	0.126081
AC004383.1	0.00637887	0.0933591	0.00482619
AC004386.1	0.74271	0.64972	0.00760421
AC004386.2	0.992274	0.463111	0.542481
AC004408.1	0.088947	0.28325	0.0542494
AC004408.2	0.841608	0.0824357	0.0777856
AC004415.1	0.489749	2.9561e-06	0.78586
AC004448.1	0.717498	0.383026	0.839584
AC004448.2	0.275199	0.905471	0.143356
AC004448.3	0.363203	0.0273883	0.00635781
AC004449.1	0.348242	0.331444	0.00503761
AC004453.1	0.174029	0.985656	0.412904
AC004453.2	0.976906	0.190583	0.000212793
AC004461.1	0.00229494	0.0286215	0.0686186
AC004461.2	3.45457e-05	0.0847607	0.00666879
AC004466.1	0.236821	0.0436475	0.000346741
AC004466.2	0.256795	0.333857	0.779585
AC004466.3	0.227222	0.107377	0.00734361
AC004467.1	0.378472	0.490058	0.843921
AC004470.1	0.0489128	0.728077	0.496764
AC004471.1	0.277113	0.443144	0.984754
AC004471.2	0.370124	0.291163	0.000506706
AC004475.1	6.10072e-05	0.940669	4.53089e-06
AC004477.1	0.322957	0.519544	0.847993
AC004477.2	NA	NA	NA
AC004477.3	0.557243	0.0168749	0.000995967
AC004485.1	0.695247	0.668332	0.430579
AC004486.1	0.81376	0.825721	0.195574
AC004490.1	0.0043161	0.0641496	0.00332345
AC004491.1	0.295945	0.315329	0.881943
AC004492.1	0.246015	0.789008	9.55373e-05
AC004494.1	0.162858	0.944898	0.341297
AC004494.2	NA	NA	NA
AC004522.1	0.682968	0.575088	0.83981
AC004522.2	0.943383	0.784342	0.00951971
AC004528.1	0.0517923	0.280539	0.249165
AC004528.2	NA	NA	NA
AC004540.1	0.758486	0.42811	0.654893
AC004540.2	0.386562	0.840126	0.967112
AC004542.1	NA	NA	NA
AC004542.2	NA	NA	NA
AC004543.1	0.0525099	0.586064	0.0301926
AC004551.1	0.00398427	7.92452e-06	0.190232
AC004551.2	0.66172	0.000611168	0.881098
AC004552.1	0.661619	0.702027	0.403732
AC004554.1	0.0310647	0.280952	0.999672
AC004584.1	0.381976	0.137134	0.125492
AC004584.2	0.855409	0.760514	0.129574
AC004584.3	0.802502	0.173477	0.00312395
AC004585.1	0.243897	9.82632e-05	0.00519104
AC004585.2	0.708497	0.617492	0.0352793
AC004590.1	0.425724	0.592607	0.808514
AC004593.1	0.00768773	0.584809	0.0261035
AC004594.1	0.125499	0.929032	0.837248
AC004596.1	0.36438	0.408538	0.395215
AC004597.1	0.0388542	0.414777	0.0511196
AC004623.1	0.202288	0.0948568	0.000176294
AC004637.1	0.00102204	0.349197	0.00237266
AC004672.1	0.250255	0.726512	0.395785
AC004672.2	0.440301	0.891127	0.267862
AC004674.1	0.40785	0.993861	0.7744
AC004674.2	0.250009	0.506288	0.482794
AC004678.1	0.013424	0.375635	0.0112186
AC004678.2	0.0418711	0.156528	0.00154735
AC004687.1	0.0509824	0.332998	0.00115764
AC004690.1	0.990303	0.591635	0.679588
AC004690.2	0.217105	0.133925	0.633331
AC004691.1	0.755613	0.940438	0.746429
AC004691.2	0.0535045	0.389622	0.612351
AC004692.1	0.234297	0.569409	0.113322
AC004692.2	0.000370632	0.283206	0.0906963
AC004696.1	0.182579	0.383433	0.0158924
AC004696.2	0.94381	0.622864	0.00620151
AC004702.1	0.946986	0.323398	0.171639
AC004704.1	0.0720632	0.422701	0.762594
AC004706.1	0.206983	0.00600452	0.0101756
AC004706.2	NA	NA	NA
AC004707.1	0.87795	0.631236	0.0821
AC004771.1	0.442681	0.87218	0.410838
AC004771.2	0.953115	0.558248	0.938074
AC004771.3	0.496944	0.277618	0.670406
AC004771.4	0.28856	0.888772	0.500912
AC004771.5	0.223877	0.201996	0.0171793
AC004775.1	0.67094	0.334552	0.0549549
AC004777.1	0.209675	0.75824	0.531379
AC004790.1	0.834027	0.693218	0.493056
AC004790.2	0.588314	0.133788	0.00655435
AC004792.1	NA	NA	NA
AC004797.1	0.0996657	0.994983	0.390454
AC004801.1	0.889655	0.811255	0.0208852
AC004801.2	0.649642	0.712151	0.280037
AC004801.3	0.123167	0.155727	0.0614067
AC004801.4	0.590302	0.17145	0.455687
AC004801.5	0.303363	0.681088	0.854108
AC004801.6	0.00142846	0.976118	0.00293712
AC004801.7	0.0699075	0.423709	0.643264
AC004803.1	0.0219069	0.507184	0.131967
AC004805.1	0.668965	0.47645	0.0853094
AC004805.2	0.949881	0.395013	0.644198
AC004805.3	0.174414	0.162785	0.0132663
AC004808.1	0.0230284	0.782251	0.0713243
AC004808.2	0.0624643	0.20376	0.0627507
AC004812.1	0.929293	0.320461	0.864605
AC004812.2	0.31807	0.735845	0.98973
AC004816.1	0.178359	0.0699174	0.159139
AC004816.2	0.0909329	0.73881	0.206401
AC004817.1	0.390523	0.228003	0.0282012
AC004817.2	0.419559	0.385794	0.0125789
AC004817.3	0.466386	0.393514	0.98071
AC004817.4	0.226626	0.230046	0.0243814
AC004825.1	NA	NA	NA
AC004825.2	0.867375	0.0572912	0.432601
AC004828.1	0.00269433	0.706316	0.000174763
AC004830.1	0.10196	0.174713	4.08084e-05
AC004832.1	0.647133	0.429895	0.350103
AC004832.2	0.758588	0.34855	0.676198
AC004832.3	0.630683	0.643019	0.789025
AC004832.4	0.861162	0.178956	0.565671
AC004832.5	0.150066	0.0795044	0.426281
AC004832.6	0.506534	0.919232	0.00207924
AC004835.1	0.491883	0.545285	0.456203
AC004835.2	0.104763	0.00153545	0.225528
AC004836.1	0.7009	0.975983	0.0189849
AC004837.1	NA	NA	NA
AC004837.2	0.00517456	0.54749	0.0315309
AC004837.3	0.907536	0.389568	0.308264
AC004839.1	0.989962	0.0743872	0.424458
AC004840.1	0.0347163	0.374344	0.00965153
AC004840.2	0.609916	0.211295	0.44252
AC004846.1	0.984174	0.324159	0.000459732
AC004846.2	0.443666	0.537219	0.375648
AC004847.1	0.943194	0.559705	0.00602343
AC004852.1	NA	NA	NA
AC004852.2	0.0620044	0.555088	0.13789
AC004852.3	0.0939018	0.259164	0.121512
AC004853.1	0.602239	0.59011	0.813169
AC004854.1	0.67038	0.769099	0.100663
AC004854.2	0.435191	0.532411	0.231432
AC004858.1	0.219598	0.653093	0.478735
AC004862.1	0.427852	0.0685475	0.0913597
AC004865.1	0.0835362	0.630974	0.252206
AC004865.2	0.0485864	0.529692	0.000183254
AC004866.1	0.599639	0.636872	0.921817
AC004866.2	NA	NA	NA
AC004869.1	0.120731	0.457742	0.437129
AC004869.2	NA	NA	NA
AC004870.1	0.0325174	0.534582	0.833003
AC004870.2	0.0304633	0.220566	0.00832728
AC004870.3	0.332894	0.997394	0.919157
AC004870.4	0.786861	0.891846	0.740623
AC004875.1	0.0456056	0.711467	0.980201
AC004877.1	0.20643	0.700351	0.000455197
AC004877.2	0.235177	0.427654	2.42116e-06
AC004882.1	0.751946	0.222754	0.945071
AC004882.2	NA	NA	NA
AC004884.1	0.919067	0.603527	0.0929742
AC004884.2	0.469071	0.827181	0.900499
AC004888.1	0.811259	0.341209	0.236274
AC004889.1	0.556081	0.560955	0.592229
AC004890.1	0.68235	0.876751	0.303786
AC004890.2	0.187455	0.285789	1.92855e-05
AC004890.3	0.00581659	0.569315	0.00556901
AC004893.1	0.0706861	0.199243	0.00588951
AC004895.1	0.833256	0.621388	0.698269
AC004898.1	0.0016028	0.169014	0.257681
AC004899.1	0.792862	0.327305	0.545472
AC004899.2	0.916853	0.376345	0.931065
AC004906.1	0.836812	0.6143	0.374751
AC004908.1	0.0370072	0.0611111	0.00147812
AC004908.2	0.276754	0.191979	0.0754709
AC004908.3	0.0375621	0.929172	0.00822403
AC004910.1	0.0213165	0.773546	0.000244731
AC004911.1	0.0258738	0.564279	0.933816
AC004917.1	0.911003	0.38558	0.13849
AC004918.1	0.328237	0.215017	0.0127481
AC004918.4	0.0702012	0.254718	0.124898
AC004920.1	0.24657	0.547468	0.0154125
AC004921.1	0.000330223	0.00703743	8.45553e-14
AC004923.1	0.0734515	0.714112	0.246417
AC004923.2	0.676066	0.212111	0.685751
AC004923.3	0.458379	0.973621	0.865411
AC004923.4	0.969875	0.300563	0.60323
AC004925.1	0.607869	0.377737	0.0197866
AC004930.1	0.0529575	0.49692	0.450211
AC004938.1	0.764564	0.0537858	0.33882
AC004941.1	0.819615	0.19013	0.155805
AC004941.2	0.032988	0.060952	0.101319
AC004943.1	0.00167146	0.366081	0.00048649
AC004943.2	0.015443	0.487897	0.0112086
AC004943.3	0.113292	0.259816	0.0295564
AC004944.1	0.425724	0.272527	0.323204
AC004945.1	0.0713358	0.997188	0.301813
AC004946.1	0.85585	0.969694	0.704534
AC004946.2	0.429305	0.165711	0.148783
AC004947.1	0.594423	0.492498	0.173474
AC004947.2	0.40992	0.327699	0.0485991
AC004948.1	0.300044	0.157916	0.0204426
AC004951.1	0.300881	0.717989	0.0641916
AC004951.2	0.924176	0.582173	0.00737562
AC004951.3	0.821359	0.254396	0.000438583
AC004951.4	0.590998	0.669262	0.10044
AC004965.1	0.900774	0.809695	0.512297
AC004967.1	0.57557	0.69392	0.882564
AC004969.1	0.480864	0.919881	0.00066014
AC004972.1	0.0525848	0.77786	0.540138
AC004973.1	0.500492	0.676761	0.1691
AC004975.1	0.454217	0.175101	0.145481
AC004975.2	0.145944	0.283787	0.0614333
AC004980.1	0.000844556	0.712354	0.000513393
AC004980.2	0.000467365	0.862056	2.29961e-06
AC004980.3	0.0513038	0.103205	0.010475
AC004980.4	0.317941	0.818168	0.393908
AC004982.1	0.950275	0.920305	0.00322691
AC004982.2	0.255602	0.69069	0.00214658
AC004986.1	0.0992762	0.527489	0.204741
AC004987.1	0.162907	0.472284	0.305983
AC004987.2	0.669676	0.00105189	0.0873259
AC004987.3	0.673995	0.469062	0.349971
AC004987.4	0.0229417	0.891117	0.0940977
AC004988.1	0.236969	0.715579	0.0312461
AC004990.1	0.200166	0.490579	0.0345048
AC004994.1	0.10808	0.966059	0.150135
AC004997.1	0.60773	0.145816	0.175837
AC005000.1	0.79706	0.379754	0.0727472
AC005000.2	0.838672	0.989438	0.529245
AC005002.1	0.377639	0.772663	0.301206
AC005002.2	0.309219	0.792234	0.211863
AC005005.1	0.388358	0.825205	0.164933
AC005005.2	0.314807	0.542077	0.161979
AC005005.3	0.352018	0.987847	0.73047
AC005005.4	0.815935	0.876016	0.94997
AC005006.1	0.839271	0.900502	0.285698
AC005008.1	0.479674	0.934559	0.627876
AC005008.2	0.68041	0.39887	0.83286
AC005009.1	0.839193	0.147036	0.0299392
AC005009.2	0.183519	0.896286	0.000925985
AC005011.1	0.861559	0.386998	0.409865
AC005013.1	0.142818	0.250637	0.128692
AC005014.1	0.0114461	0.202933	0.000240512
AC005014.2	0.312744	0.972019	0.00220952
AC005014.3	0.0558875	0.15963	0.985297
AC005019.1	0.932863	0.762134	0.0548492
AC005019.2	0.0995034	0.573167	0.326531
AC005020.1	0.0363624	0.559903	0.558791
AC005020.2	0.708811	0.707524	0.946915
AC005021.1	0.483541	0.589965	0.02108
AC005033.1	0.0710579	0.850931	0.746675
AC005034.1	0.425724	0.614634	0.0386086
AC005034.2	0.105414	0.794294	0.000928615
AC005034.3	0.0190059	0.518842	0.00257196
AC005034.4	0.224468	0.801611	0.875815
AC005034.5	0.359358	0.3126	7.27221e-06
AC005037.1	0.199575	0.668831	0.280943
AC005040.1	0.425724	0.863972	0.63292
AC005041.1	0.692237	0.707923	0.825031
AC005041.2	0.20432	0.142602	0.282398
AC005041.3	0.154727	0.599434	0.168272
AC005042.1	0.0977966	0.888729	0.874057
AC005042.2	0.649536	0.924277	0.459907
AC005042.3	0.360626	0.000999434	0.837191
AC005046.1	0.000512417	0.494588	0.140998
AC005050.1	0.292959	0.568755	0.385921
AC005052.1	0.482748	0.165182	0.00764064
AC005062.1	0.956194	0.65348	0.450675
AC005064.1	0.149524	0.3132	0.748391
AC005066.1	0.0279822	0.922912	0.424603
AC005070.1	0.0481515	0.698862	0.413285
AC005070.2	0.417201	0.884606	0.539008
AC005070.3	0.773386	0.080911	1.35782e-06
AC005072.1	0.0271491	0.485188	0.0423842
AC005076.1	0.136915	0.276595	0.0374652
AC005077.1	0.282895	0.547228	0.328352
AC005077.2	0.4193	0.2146	0.536163
AC005077.3	0.601368	0.487429	0.823837
AC005077.4	0.156598	0.19442	0.0556271
AC005082.1	0.00123332	0.433502	2.47779e-07
AC005083.1	0.735642	0.00352069	0.00547764
AC005084.1	0.0485041	0.470997	0.455901
AC005086.1	0.00225828	0.875976	0.0859126
AC005086.2	0.994544	0.517079	0.92953
AC005086.3	0.726351	0.704272	0.254082
AC005086.4	0.529624	0.420156	0.738174
AC005088.1	0.844742	0.391535	0.221527
AC005089.1	0.285804	0.220112	0.00024519
AC005090.1	0.294736	0.502066	0.6411
AC005091.1	0.331974	0.373721	0.145452
AC005094.1	0.41237	0.140443	0.186413
AC005096.1	0.132032	0.258343	0.616325
AC005099.1	0.899088	0.407714	0.0166088
AC005100.1	0.336577	0.440756	0.0181702
AC005102.1	0.994339	0.608003	0.123831
AC005104.1	0.00355729	0.677622	0.000783562
AC005104.2	0.11942	0.136066	0.00567933
AC005105.1	0.000362074	0.254138	0.0853893
AC005154.1	0.611495	0.841977	0.536548
AC005154.2	0.991221	0.149166	0.00239892
AC005154.3	NA	NA	NA
AC005154.4	0.0533323	0.163558	3.58763e-05
AC005154.5	0.954278	0.9007	0.0387142
AC005156.1	0.246366	0.989769	0.772932
AC005160.1	0.57703	0.934135	0.859332
AC005162.1	0.394411	0.0483698	0.966506
AC005162.2	0.204707	0.154507	0.531282
AC005162.3	0.0826338	0.679578	0.0572333
AC005165.1	0.313605	0.757707	0.206979
AC005165.2	0.0911995	0.174076	0.998936
AC005176.1	0.133079	0.43348	0.161694
AC005176.2	0.375866	0.662651	0.879809
AC005178.1	0.459732	0.5979	0.988503
AC005180.1	0.000184406	0.0338517	0.103812
AC005180.2	2.23183e-06	0.136945	0.340255
AC005181.1	0.0444686	0.646008	0.943337
AC005183.1	0.000789272	0.200754	0.00339594
AC005185.1	0.592999	0.371472	0.867319
AC005186.1	0.0787332	0.124933	0.308703
AC005189.1	0.889417	0.808823	0.716935
AC005191.1	NA	NA	NA
AC005197.1	0.228688	0.902599	2.6774e-06
AC005208.1	0.592397	0.018866	0.187581
AC005209.1	0.957645	0.454346	0.134328
AC005220.1	0.0693928	0.331047	0.492639
AC005224.1	0.0515485	0.303861	0.353473
AC005224.2	0.0327554	0.791078	0.191491
AC005224.3	0.0055096	0.875694	0.284223
AC005225.1	0.636394	0.165221	0.0566979
AC005225.2	0.76847	0.00126115	0.338574
AC005225.3	0.580939	0.222606	0.00701667
AC005225.4	0.661634	0.997572	0.305962
AC005229.1	0.0966166	0.641279	0.0850279
AC005229.2	0.611494	0.168314	0.532005
AC005229.3	0.265949	0.771696	0.280139
AC005229.4	0.217471	0.681815	0.987804
AC005230.1	0.117044	0.928065	0.45734
AC005234.1	0.0150033	0.361511	0.0511355
AC005237.1	0.0761454	0.439345	0.00305688
AC005237.2	0.60953	0.862701	0.00800772
AC005244.1	0.6633	0.516424	0.462263
AC005244.2	0.184349	0.285402	0.0896141
AC005252.1	NA	NA	NA
AC005252.2	0.54403	0.759834	0.527395
AC005252.3	0.282308	0.155646	0.0172868
AC005253.1	0.068542	0.102108	0.00891007
AC005253.2	NA	NA	NA
AC005255.1	0.380622	0.74563	0.0505188
AC005255.2	0.395077	0.858325	0.0140392
AC005256.1	0.548791	0.735349	0.68111
AC005258.1	0.807815	0.23431	0.840785
AC005261.1	0.00442427	0.942364	0.00228165
AC005261.2	0.00045895	0.804114	7.60126e-06
AC005261.3	0.750968	0.349245	0.907096
AC005261.4	0.00181188	0.193574	8.97274e-05
AC005261.5	0.0480069	0.938024	0.893371
AC005261.6	0.00591294	0.100919	0.0165872
AC005262.1	0.541424	0.417485	0.00425407
AC005262.2	NA	NA	NA
AC005264.1	0.799552	0.656105	0.761172
AC005274.1	0.358701	0.243572	0.00011505
AC005277.1	NA	NA	NA
AC005277.2	0.0875039	0.525308	0.00094234
AC005280.1	0.117902	0.120339	0.000646904
AC005281.1	0.313599	0.329367	0.950467
AC005288.1	0.000167123	0.123278	5.49621e-05
AC005291.1	0.49311	0.693926	0.846986
AC005291.2	0.329939	0.56559	0.952972
AC005294.1	0.656926	0.678605	0.0274491
AC005296.1	0.0395652	0.514954	0.724865
AC005297.1	NA	NA	NA
AC005297.2	0.425724	0.606315	0.595664
AC005297.3	0.425724	0.609619	0.32866
AC005300.1	0.299916	0.750034	0.172847
AC005301.1	0.156916	0.532936	0.670445
AC005303.1	0.210933	0.031249	0.0143665
AC005304.1	0.37943	0.193948	0.0639968
AC005304.2	0.936722	0.323476	0.563003
AC005304.3	0.426831	0.300214	0.901327
AC005306.1	0.368717	0.950217	0.0174948
AC005307.1	0.284222	0.895558	0.20803
AC005323.1	0.19526	0.234358	0.973857
AC005323.2	0.00248197	0.936257	0.286087
AC005324.1	0.210697	0.236093	0.000272615
AC005324.2	0.262275	0.717213	0.578809
AC005324.3	0.750505	0.733738	0.323087
AC005324.4	0.134934	0.248413	8.68536e-05
AC005324.5	0.809932	0.445906	0.287305
AC005324.6	0.449055	0.548124	0.0167071
AC005326.1	0.134181	0.366238	0.00319261
AC005329.1	0.328376	0.531084	6.15888e-05
AC005329.2	NA	NA	NA
AC005329.3	0.868065	0.40514	0.00101633
AC005330.1	0.753742	0.0802815	0.00108322
AC005332.1	0.562082	0.605705	0.332096
AC005332.2	0.554178	0.403824	1.35223e-05
AC005332.3	0.0182302	0.110913	8.96481e-05
AC005332.4	0.451988	0.344898	0.983831
AC005332.5	0.140725	0.0136512	3.69044e-05
AC005332.6	0.0315981	0.351887	0.0156156
AC005332.7	0.580315	0.250513	5.5965e-05
AC005336.1	0.270314	0.377433	0.320036
AC005336.2	0.037039	0.0689632	0.000376532
AC005336.3	0.328461	0.191769	0.00354281
AC005339.1	NA	NA	NA
AC005341.1	0.425724	0.591635	0.115737
AC005342.1	0.0176381	0.00392874	0.000114802
AC005342.2	0.0289988	0.135885	0.00192856
AC005344.1	0.759769	0.878818	0.187638
AC005345.1	0.312796	0.535459	0.589326
AC005351.1	0.648942	0.585169	0.187327
AC005355.1	0.00979091	0.956996	0.896832
AC005355.2	0.0312631	0.495368	0.671899
AC005357.1	0.4295	0.826493	0.656048
AC005357.2	0.750068	0.748885	0.72519
AC005358.1	0.746167	0.0176575	0.54179
AC005358.2	0.479033	0.215867	0.184764
AC005363.1	NA	NA	NA
AC005363.2	0.922925	0.998325	0.724351
AC005377.1	0.110109	0.5344	0.00121552
AC005379.1	0.0987295	0.469622	0.0179472
AC005381.1	0.284553	0.182396	0.120171
AC005383.1	0.854847	0.876097	0.669723
AC005387.1	0.0425162	0.368471	0.000358168
AC005387.2	0.00950775	0.148477	0.000318443
AC005391.1	0.748376	0.25977	0.323797
AC005392.1	0.432702	0.281859	0.000920841
AC005392.2	0.263169	0.159498	0.0226646
AC005392.3	0.158285	0.369249	0.0127704
AC005393.1	0.376471	0.0780995	1.969e-05
AC005394.1	0.659786	0.886567	0.264105
AC005410.1	0.744226	0.49796	0.311714
AC005410.2	0.588573	0.0481975	0.339685
AC005412.1	0.218499	0.233608	0.0434784
AC005476.1	0.210257	0.105691	0.0236247
AC005476.2	0.666903	0.860964	0.856196
AC005479.1	0.778637	0.345477	0.824408
AC005479.2	0.714154	0.0698679	0.815085
AC005480.1	0.911598	0.646655	0.0851293
AC005480.2	0.0478379	0.116257	0.000730831
AC005481.1	0.000473844	0.047429	0.000224814
AC005482.1	0.499577	0.686129	0.0491253
AC005486.1	0.920419	0.154818	0.068421
AC005487.1	0.129156	0.957208	0.225499
AC005495.1	0.0157704	0.329456	0.0380251
AC005498.1	0.426321	0.443661	0.0397189
AC005498.2	0.00727675	0.662656	0.0166283
AC005498.3	0.167724	0.738497	0.611442
AC005514.1	0.0823821	0.475182	0.00472831
AC005515.1	0.096384	1.40785e-10	0.246128
AC005515.2	0.0872352	1.94857e-06	0.972503
AC005518.1	0.269053	0.0647481	0.278034
AC005518.2	0.589222	0.942103	0.609438
AC005519.1	0.056418	0.348968	0.000259427
AC005520.1	0.745868	0.981463	0.535562
AC005520.2	0.164704	0.934152	0.307379
AC005520.3	0.078512	0.293588	0.593058
AC005520.4	0.302686	0.481502	0.892663
AC005520.5	NA	NA	NA
AC005521.1	0.475438	0.729777	0.479017
AC005522.1	0.106866	0.483314	0.0138551
AC005523.1	0.0192897	0.923822	0.417695
AC005523.2	NA	NA	NA
AC005529.1	0.507151	0.258413	0.383327
AC005531.1	0.698685	0.128012	0.697547
AC005532.1	0.260128	0.92116	0.994191
AC005532.2	0.396928	0.250963	0.589122
AC005534.1	0.318132	0.914647	0.000844896
AC005534.2	0.957585	0.847022	0.341052
AC005537.1	0.657887	0.284814	0.672705
AC005538.1	0.267392	0.628307	0.971513
AC005538.2	NA	NA	NA
AC005539.1	0.14571	0.423279	0.483376
AC005540.1	0.907104	0.683356	0.0177259
AC005544.1	0.00249817	0.0842819	0.0774501
AC005544.2	NA	NA	NA
AC005546.1	0.0169271	0.241839	0.00325484
AC005549.1	0.102384	0.497222	0.278816
AC005550.1	0.0525588	0.782506	0.00370315
AC005550.2	0.938455	0.88333	0.874397
AC005552.1	0.611674	0.236818	0.693772
AC005559.1	0.109578	0.340556	0.0395396
AC005562.1	0.0282051	0.840026	0.600738
AC005562.2	0.399957	0.308292	0.327802
AC005578.1	0.278972	0.603946	0.248168
AC005580.1	0.443004	0.385932	0.382468
AC005586.1	0.0823659	0.0180976	0.111275
AC005586.2	0.689148	0.576493	0.864076
AC005587.1	0.736203	0.982618	0.15776
AC005588.1	0.0264565	0.8219	0.284536
AC005592.1	0.0323328	0.60153	0.0293562
AC005593.1	0.196387	0.0659036	0.0798365
AC005597.1	0.862977	0.276533	0.912361
AC005606.1	NA	NA	NA
AC005606.2	0.307332	0.0647478	0.0286005
AC005609.1	0.380823	0.7255	0.473007
AC005609.2	NA	NA	NA
AC005609.3	NA	NA	NA
AC005609.4	NA	NA	NA
AC005609.5	0.056286	0.117366	0.223805
AC005614.1	0.779206	0.296406	0.151137
AC005614.2	0.856829	0.128669	0.467147
AC005616.1	0.436601	0.688325	0.755954
AC005618.1	0.435034	0.897923	0.623488
AC005618.2	NA	NA	NA
AC005618.3	NA	NA	NA
AC005625.1	0.355264	0.0744799	0.0311286
AC005632.1	0.131422	0.37051	0.5188
AC005632.2	0.00255485	0.149023	1.50187e-08
AC005632.3	0.132196	0.476822	0.749792
AC005632.4	0.959836	0.183056	0.0130964
AC005666.1	0.456952	0.654712	0.299318
AC005670.1	0.970569	0.913147	0.47141
AC005670.2	NA	NA	NA
AC005670.3	0.695272	0.0198995	0.590909
AC005674.1	0.0145531	0.0159896	0.0063235
AC005674.2	0.76147	0.254225	0.91125
AC005682.1	0.852324	0.419259	0.108349
AC005691.1	0.0946016	0.256022	0.00878267
AC005692.1	0.202486	0.205582	0.019461
AC005692.2	0.0230814	0.297736	0.0451324
AC005695.1	0.0148261	0.0241661	0.00251254
AC005695.2	0.00850724	0.494087	0.330874
AC005695.3	0.607689	0.737392	0.770827
AC005696.1	0.0577568	0.0653788	0.00651572
AC005696.2	NA	NA	NA
AC005696.3	0.40945	0.780073	0.80989
AC005696.4	0.918036	0.196896	0.00289954
AC005697.1	0.341601	0.297325	0.0375684
AC005697.2	0.379742	0.879098	0.237425
AC005699.1	0.354422	0.342602	0.605076
AC005702.1	0.575029	0.0876999	0.263572
AC005702.2	0.189752	0.524624	0.0040053
AC005702.3	0.032902	0.868801	0.821337
AC005702.4	0.119607	0.48373	0.0408768
AC005703.1	0.337972	0.160213	0.661784
AC005703.2	0.0354891	0.00660564	0.133328
AC005703.3	0.799538	0.696921	0.663648
AC005703.4	0.607459	0.447163	0.435482
AC005703.5	0.538882	0.887444	0.749889
AC005703.6	0.415591	0.617524	0.700525
AC005722.1	0.478254	0.142229	0.490384
AC005722.2	0.362474	0.0626746	0.46745
AC005722.3	0.727519	0.632929	0.369755
AC005725.1	0.000715534	0.577839	0.0163436
AC005726.1	0.547309	0.494507	0.000109458
AC005726.2	0.264883	0.789718	6.47603e-05
AC005726.3	0.602257	0.827259	0.000125417
AC005726.4	0.456414	0.184637	0.0161758
AC005726.5	0.0894936	0.40815	0.0394369
AC005730.1	0.0155555	0.0983147	0.844223
AC005730.2	0.0573773	0.859558	0.0526429
AC005730.3	0.316251	0.542053	0.558511
AC005736.1	0.434191	0.656148	0.395255
AC005736.2	0.0105331	0.992017	0.359401
AC005740.1	0.102738	0.440536	0.00229703
AC005740.2	0.321749	0.196728	0.0130071
AC005740.3	0.0425629	0.545967	0.136053
AC005740.4	0.150118	0.949669	0.606721
AC005741.1	NA	NA	NA
AC005746.1	0.0166292	0.318795	1.40395e-05
AC005746.2	0.873428	0.249385	0.34871
AC005746.3	0.154622	0.652414	0.124835
AC005747.1	0.658161	0.0466578	0.0766628
AC005753.1	0.00151738	0.545629	0.000101256
AC005757.1	0.744755	0.418166	0.268738
AC005758.1	0.638503	0.488957	0.907672
AC005759.1	0.0950104	0.0169556	0.0126611
AC005759.2	0.0199661	0.791409	0.0664141
AC005771.1	0.243813	0.743928	0.868407
AC005772.1	0.863374	0.474466	0.95421
AC005774.1	0.376371	0.437931	0.225789
AC005775.1	0.661985	0.490465	0.0360135
AC005776.1	0.0927794	0.972636	0.958398
AC005776.2	0.058925	0.806298	0.975455
AC005777.1	0.123708	0.444261	0.0181468
AC005785.1	0.0232904	0.932275	0.000152781
AC005785.2	0.00380634	0.879442	5.69546e-06
AC005786.1	0.321984	0.0591852	0.145783
AC005786.2	0.587758	0.362497	0.175744
AC005786.3	NA	NA	NA
AC005786.4	0.0612432	0.96988	0.686015
AC005789.1	NA	NA	NA
AC005790.1	0.657079	0.662586	0.515943
AC005796.1	0.469964	0.880072	0.569318
AC005798.1	0.240501	0.873757	0.978581
AC005808.1	0.357475	0.26909	0.584321
AC005821.1	0.537627	0.148527	0.227066
AC005822.1	0.0024984	0.285421	0.318593
AC005823.1	0.357999	0.798256	0.20678
AC005823.2	0.0973156	0.400895	0.143247
AC005828.1	0.0740044	0.643724	0.57603
AC005828.2	0.256025	0.363391	0.00956009
AC005828.3	0.16044	0.873755	0.764772
AC005828.4	0.843715	0.438783	0.89018
AC005828.5	0.158556	0.556805	0.0185325
AC005828.6	0.015414	0.228132	0.00351054
AC005828.7	0.0038668	0.581242	0.214751
AC005829.1	0.841504	0.871891	0.997482
AC005829.2	0.327435	0.748908	0.17353
AC005831.1	0.349587	0.969669	0.189822
AC005832.1	0.991668	0.702904	0.837367
AC005832.2	0.240341	0.779982	0.279041
AC005832.3	0.260893	0.642333	0.316953
AC005832.4	0.256856	0.183986	0.000395925
AC005833.1	0.768833	0.418368	0.61047
AC005833.2	0.465632	0.657288	0.206292
AC005837.1	0.496326	0.421695	0.174185
AC005837.2	0.387627	0.904522	0.90482
AC005837.3	0.273635	0.279382	0.626115
AC005838.1	NA	NA	NA
AC005838.2	0.0676589	0.15695	0.105127
AC005839.1	0.118479	0.0890805	0.0248894
AC005840.1	0.31428	0.614233	0.00196928
AC005840.2	0.658258	0.882431	0.845997
AC005840.3	0.742786	0.658545	0.366989
AC005840.4	0.708493	0.85154	0.00387808
AC005840.5	0.264066	0.00111833	0.534251
AC005841.1	0.00897028	0.992558	0.00016759
AC005842.1	0.71399	0.561703	0.994286
AC005845.1	0.0192352	0.823191	0.199751
AC005858.1	0.584604	0.701851	0.363259
AC005858.2	0.185549	0.577944	0.332016
AC005858.3	0.455846	0.39533	0.400341
AC005863.1	0.525326	0.519077	0.193473
AC005865.1	0.841681	0.577933	0.0968356
AC005865.2	0.924471	0.233326	0.0141596
AC005868.1	0.139905	0.881185	0.310988
AC005871.1	0.321086	0.628408	0.717216
AC005871.2	0.984839	0.144322	0.0853327
AC005884.1	0.746399	0.983856	0.136104
AC005884.2	0.923877	0.0426195	0.0685006
AC005899.1	0.0397693	0.0317601	0.00262068
AC005899.2	0.527947	0.443249	0.217704
AC005899.3	0.142393	0.611473	0.0513142
AC005899.4	0.844788	0.891033	0.130046
AC005899.5	0.0123645	0.298903	0.148513
AC005899.6	0.0499786	0.709311	9.5075e-05
AC005899.7	0.0628566	0.330554	0.000777019
AC005899.8	0.171424	0.11233	0.00112241
AC005901.1	0.545383	0.959399	0.0033398
AC005906.1	0.927153	0.721779	0.598209
AC005906.2	0.598503	0.818224	0.814849
AC005908.1	0.757363	0.930084	0.136105
AC005908.2	0.212634	0.663729	0.381955
AC005909.1	0.0576428	0.451731	0.0159962
AC005911.1	0.0748892	0.164822	0.146879
AC005912.1	0.399174	0.554673	0.0368698
AC005912.2	0.336397	0.182951	0.964335
AC005915.1	0.656256	0.0617456	0.484381
AC005920.1	0.369813	0.399552	0.371723
AC005920.2	0.481369	0.761672	0.157181
AC005920.3	0.268198	0.785053	0.839172
AC005920.4	0.732465	0.0189934	0.0103181
AC005921.1	0.941949	0.593121	0.745329
AC005921.2	NA	NA	NA
AC005921.3	0.0153164	0.0821083	0.0071336
AC005943.1	0.405267	0.739419	0.322719
AC005943.2	NA	NA	NA
AC005944.1	NA	NA	NA
AC005951.1	0.762833	0.114316	0.498038
AC005954.1	0.00917803	0.434752	0.258651
AC005954.2	0.0670289	0.987401	0.00888201
AC005954.3	0.000822912	0.182672	0.0242653
AC005962.1	0.450866	0.0557755	1.39565e-05
AC005972.1	0.0607854	0.327674	0.43777
AC005972.2	0.0491633	0.448285	0.842225
AC005993.1	0.392484	0.185438	0.342533
AC005996.1	0.893216	0.726449	0.0328489
AC005999.1	0.226423	0.44614	0.994514
AC006001.1	0.127465	0.0636887	0.0142117
AC006001.2	0.100255	0.857397	0.993675
AC006001.3	0.29383	0.733563	0.024618
AC006001.4	0.695846	0.267085	0.306818
AC006003.1	0.00922651	0.315612	0.203072
AC006004.1	0.878945	0.712229	0.228112
AC006006.1	0.985725	0.534663	0.333897
AC006007.1	0.231756	0.72947	0.551958
AC006011.1	NA	NA	NA
AC006011.2	0.0565956	0.0870561	0.002478
AC006013.1	0.475358	0.135709	0.0464377
AC006015.1	0.0683108	0.525711	0.00609938
AC006017.1	0.0175886	0.152118	2.66898e-07
AC006019.1	0.0163485	0.895558	0.182002
AC006019.2	0.00511658	0.440132	0.0636607
AC006019.3	0.00732403	0.447832	0.123052
AC006020.1	0.487265	0.564013	0.194221
AC006022.1	0.364338	0.82598	0.224769
AC006023.1	0.0474827	0.523443	0.237786
AC006023.2	0.0519205	0.814724	2.66276e-05
AC006026.1	0.0216445	0.712438	0.228373
AC006026.2	0.425724	0.982443	0.738108
AC006026.3	0.829078	0.0104655	0.614925
AC006027.1	NA	NA	NA
AC006028.1	0.140701	0.0590369	0.625497
AC006030.1	0.690188	0.0717416	0.000169505
AC006033.1	0.798033	0.514508	0.0801613
AC006033.2	0.00357258	0.242421	2.70601e-09
AC006037.1	0.67773	0.675603	0.280689
AC006037.2	0.357816	0.364224	0.504135
AC006041.1	0.745535	0.827332	0.00257902
AC006042.1	0.104751	0.57884	0.000533596
AC006042.2	0.960978	0.115843	0.904294
AC006042.3	0.503367	0.173397	0.210984
AC006042.4	0.843255	0.903216	0.634958
AC006055.1	0.954717	0.488681	0.825594
AC006058.1	0.368302	0.185878	0.13007
AC006058.2	0.91944	0.20668	0.325554
AC006058.3	0.744372	0.300613	0.252619
AC006058.4	0.52847	0.129038	0.0744938
AC006059.1	0.00301193	0.225547	0.529406
AC006059.2	0.483158	0.0915713	0.520274
AC006063.1	0.0630679	0.203244	0.00385864
AC006064.1	0.620583	0.388881	0.00789371
AC006064.2	0.273955	0.846262	0.847969
AC006064.3	0.207003	0.530038	0.11285
AC006064.4	NA	NA	NA
AC006064.5	NA	NA	NA
AC006065.1	0.672424	0.695746	0.16513
AC006065.2	0.73446	0.446579	0.87083
AC006065.3	0.0482641	0.394079	0.71364
AC006065.4	0.492594	0.771717	0.222073
AC006065.5	0.0147293	0.53272	0.375378
AC006065.6	0.00159756	0.521689	0.031315
AC006076.1	0.522231	0.397045	0.423469
AC006077.1	0.947138	0.650394	0.470057
AC006077.2	0.828852	0.441082	0.346263
AC006111.1	NA	NA	NA
AC006111.2	0.511392	0.502237	0.115305
AC006111.3	0.420387	0.186697	0.0148116
AC006115.1	0.0192732	0.203655	0.180062
AC006116.1	0.382713	0.23425	0.0153464
AC006116.10	0.206832	0.999686	0.0371163
AC006116.2	0.551943	0.653072	0.0857798
AC006116.3	0.192984	0.838543	0.0124305
AC006116.4	0.273917	0.382622	0.598094
AC006116.5	0.416426	0.823296	0.197246
AC006116.6	0.386385	0.600607	0.0180542
AC006116.7	NA	NA	NA
AC006116.8	0.0912126	0.577802	0.142376
AC006116.9	0.404838	0.751073	0.710329
AC006122.1	0.479554	0.262767	0.0253066
AC006128.1	0.0347723	0.956614	2.68262e-05
AC006130.1	0.10532	0.525656	0.325329
AC006130.2	0.00232383	0.143053	0.453332
AC006133.1	0.504605	0.665029	0.165546
AC006141.1	0.0963673	0.347303	0.192359
AC006144.1	0.79745	0.0964936	0.0390682
AC006145.1	0.258209	0.687034	0.3265
AC006146.1	NA	NA	NA
AC006148.1	0.108451	0.81413	0.257933
AC006148.2	0.0781291	0.212258	0.107604
AC006150.1	0.775742	0.571682	0.778294
AC006153.1	NA	NA	NA
AC006157.1	0.173284	0.274858	0.456676
AC006158.1	NA	NA	NA
AC006159.1	0.688871	0.276342	0.739716
AC006159.2	0.202477	0.866009	0.148072
AC006160.1	0.380935	0.0520886	0.916341
AC006195.1	0.0522377	0.0653752	0.080079
AC006197.1	0.997565	0.772771	0.589416
AC006199.1	0.419082	0.423341	0.503861
AC006205.1	0.721735	0.525581	0.380417
AC006205.2	0.119942	0.893626	0.000910499
AC006206.1	0.572935	0.907618	0.0577811
AC006206.2	0.0198737	0.604847	0.284843
AC006210.1	0.48052	0.805981	0.350455
AC006210.2	0.563404	0.822407	0.303922
AC006213.1	0.15531	0.0397467	0.0260226
AC006213.2	0.0473443	0.708684	0.675297
AC006213.3	0.63663	0.970263	0.829981
AC006213.4	0.135307	0.0254914	0.00199906
AC006213.5	0.0835244	0.759275	8.42937e-05
AC006213.6	0.312216	0.622742	6.51649e-05
AC006236.1	0.132114	0.311834	0.578223
AC006237.1	0.970714	0.0641387	0.232246
AC006238.1	0.328218	0.473033	0.210697
AC006249.1	0.617321	0.754244	0.444009
AC006252.1	0.377872	0.809351	0.997924
AC006254.1	0.978722	0.102025	0.013894
AC006254.2	0.986528	0.344263	0.87792
AC006254.3	0.0229475	0.36742	0.172946
AC006262.1	0.260541	0.272352	0.623203
AC006262.2	0.0216146	0.196235	0.199582
AC006262.3	0.238308	0.37769	0.619647
AC006262.4	0.374891	0.497753	0.863755
AC006270.1	0.662465	0.367264	0.328113
AC006270.2	0.00432049	0.706621	0.0990206
AC006270.3	0.0713626	0.827951	0.130103
AC006272.1	0.463188	0.0267697	0.0065129
AC006272.2	0.0147693	0.798951	0.00945253
AC006273.1	0.576408	0.334977	0.559902
AC006277.1	0.641549	0.609686	0.655548
AC006288.1	0.506682	0.805652	0.956462
AC006296.1	0.474961	0.822075	0.67558
AC006296.2	0.755566	0.349342	0.830285
AC006299.1	0.105999	0.048595	0.196659
AC006305.1	0.233216	0.910208	0.828766
AC006305.2	0.938491	0.698285	0.462424
AC006305.3	0.931038	0.846851	0.262778
AC006326.1	0.581795	0.084295	0.618589
AC006328.1	0.456319	0.483727	0.315223
AC006329.1	0.939682	0.643497	0.134028
AC006329.2	0.829218	0.368629	0.0472379
AC006330.1	0.214579	0.297398	0.132694
AC006333.1	0.240256	0.812643	0.683932
AC006333.2	0.0383651	0.303443	0.000820929
AC006335.1	NA	NA	NA
AC006335.2	0.258311	0.307896	0.971246
AC006338.1	NA	NA	NA
AC006338.2	NA	NA	NA
AC006349.1	0.10059	0.716696	0.00943492
AC006355.1	0.00635323	0.270535	0.214931
AC006355.2	0.0273054	0.991957	0.132294
AC006357.1	0.870131	0.731791	0.466335
AC006362.1	0.0310636	0.471138	0.258837
AC006363.1	0.885447	0.731638	0.37063
AC006366.1	NA	NA	NA
AC006369.1	0.0062083	0.00229348	4.08369e-07
AC006369.2	0.111882	0.0733653	0.283627
AC006372.1	0.155438	0.0681551	0.180313
AC006372.2	0.595653	0.164649	0.0324655
AC006372.3	0.980544	0.440625	0.637159
AC006372.4	0.0636203	0.273325	0.0425577
AC006378.1	0.108286	0.779015	0.890886
AC006378.2	0.439254	0.417046	0.143821
AC006380.1	0.268744	0.769777	0.331287
AC006386.1	NA	NA	NA
AC006386.2	0.741579	0.62625	0.0908873
AC006387.1	0.379534	0.656392	0.230829
AC006390.1	0.725186	0.762858	0.122556
AC006427.1	0.00198977	0.549056	0.00508854
AC006435.1	NA	NA	NA
AC006435.2	0.0490269	0.962484	5.65654e-05
AC006435.3	NA	NA	NA
AC006435.4	0.0800771	0.75082	0.774551
AC006435.5	0.810543	0.0271618	0.137593
AC006441.1	0.345322	0.325847	0.598046
AC006441.2	0.521295	0.00806975	0.800596
AC006441.3	NA	NA	NA
AC006441.4	0.230034	0.234294	0.0257488
AC006441.5	0.599756	0.671775	0.323246
AC006445.1	0.0433321	0.606719	0.817622
AC006445.2	0.134184	0.214887	0.787406
AC006449.1	0.385879	0.43183	0.262545
AC006449.2	0.43732	0.387031	0.296875
AC006449.3	0.787052	0.753102	0.071904
AC006449.5	0.690785	0.570717	0.124127
AC006449.6	0.268171	0.409113	0.0483993
AC006449.7	NA	NA	NA
AC006450.1	0.235044	0.761806	0.959427
AC006450.2	0.00970704	0.113686	4.59115e-07
AC006450.3	0.69141	0.117078	0.240893
AC006455.1	NA	NA	NA
AC006455.2	NA	NA	NA
AC006455.3	NA	NA	NA
AC006455.4	0.252026	0.911156	0.752604
AC006455.5	0.614415	0.635459	0.243484
AC006455.6	0.78964	0.591635	0.714788
AC006455.7	NA	NA	NA
AC006455.8	0.661672	0.984871	0.140139
AC006457.1	NA	NA	NA
AC006458.1	0.116099	0.486502	0.583976
AC006460.1	0.358659	0.734001	0.130232
AC006461.1	0.9534	0.677293	0.981361
AC006463.1	0.758628	0.732188	0.0728012
AC006466.1	0.734293	0.324512	0.0475116
AC006480.1	0.00908576	0.979105	0.0651136
AC006480.2	0.891162	0.163044	0.262561
AC006482.1	0.473836	0.0424793	0.19104
AC006483.1	0.533529	0.843123	8.85736e-06
AC006483.2	0.607724	0.0868479	0.287364
AC006484.1	0.512232	0.478123	0.341377
AC006486.1	0.015271	0.269541	0.623602
AC006486.2	0.7872	0.49621	0.23101
AC006487.1	0.002348	0.191607	3.09174e-06
AC006487.2	3.84962e-05	0.701809	0.000669014
AC006499.1	0.576271	0.354495	0.542424
AC006499.2	NA	NA	NA
AC006499.3	0.601171	0.622229	0.774572
AC006499.4	0.290737	0.607909	0.192422
AC006499.5	0.566761	0.591635	0.858528
AC006499.6	0.75266	0.195684	0.495938
AC006499.7	0.569607	0.591635	0.762871
AC006499.8	NA	NA	NA
AC006504.1	0.0618863	0.985002	0.00403922
AC006504.2	0.207642	0.292378	0.0523487
AC006504.3	0.938671	0.452089	0.0416977
AC006504.4	0.0647535	0.99308	0.350048
AC006504.5	0.702813	0.425521	0.622072
AC006504.6	0.354596	0.948853	0.742997
AC006504.7	0.369133	0.564098	0.232151
AC006509.1	0.639695	0.572423	0.803848
AC006509.2	0.695911	0.706471	0.655694
AC006511.1	0.628509	0.927179	0.532228
AC006511.2	0.459332	0.863038	0.982743
AC006511.3	0.186184	0.133396	0.0141485
AC006512.1	0.0581611	0.424532	0.23275
AC006512.2	0.110733	0.406917	0.0649311
AC006517.1	0.143657	0.483251	0.913778
AC006518.1	0.008793	0.405667	7.07266e-05
AC006518.2	0.286522	0.720655	0.37461
AC006529.1	0.074475	0.602957	0.451777
AC006530.1	0.713572	0.626186	0.632176
AC006538.1	0.000221	0.444627	3.25084e-06
AC006538.2	0.691076	0.0528082	9.9628e-06
AC006538.3	0.905864	0.170715	0.004901
AC006538.4	0.000165953	0.295355	0.0029781
AC006539.1	0.370539	0.954338	0.20451
AC006539.2	0.0217036	0.828876	0.0031387
AC006539.3	0.714831	0.231507	0.883087
AC006547.1	0.323622	0.146319	0.589306
AC006547.2	NA	NA	NA
AC006547.3	NA	NA	NA
AC006548.1	0.159025	0.493382	0.998294
AC006548.2	NA	NA	NA
AC006557.1	0.0163305	0.469585	0.000213866
AC006557.2	0.22782	0.156323	0.672223
AC006557.3	NA	NA	NA
AC006557.4	NA	NA	NA
AC006557.5	0.000576878	0.283149	0.0356871
AC006557.6	0.771793	0.512052	0.0581647
AC006566.1	0.859311	0.252801	0.637627
AC006581.1	0.282901	0.425779	0.0779184
AC006600.1	0.48577	0.685769	0.852653
AC006600.2	0.735128	0.464909	0.357157
AC006840.1	NA	NA	NA
AC006924.1	0.0434994	0.0687096	0.968394
AC006927.1	0.808452	0.682958	0.0157654
AC006942.1	0.861107	0.538831	0.210506
AC006946.1	0.987642	0.0264893	0.868695
AC006946.2	0.0158415	0.547615	0.00682702
AC006946.3	0.0430648	0.52835	0.031599
AC006947.1	0.968733	0.729601	0.716941
AC006960.1	0.214112	0.892351	0.750903
AC006960.2	0.25084	0.827645	0.110434
AC006960.3	0.535737	0.610014	0.523143
AC006963.1	0.924	0.239084	0.0944904
AC006965.1	0.473211	0.101246	0.944646
AC006967.1	0.0732585	0.696431	0.888878
AC006967.2	0.281235	0.495868	0.0909724
AC006967.3	0.0390412	0.0577449	0.0343013
AC006970.1	0.0996243	0.0185382	0.00993815
AC006970.2	0.231539	0.316588	0.702013
AC006971.1	0.824428	0.628062	0.175181
AC006978.1	0.493922	0.248418	0.508627
AC006978.2	0.042786	0.069345	0.000419844
AC006986.1	0.708451	0.624592	0.0293933
AC006987.1	NA	NA	NA
AC006989.1	0.883721	0.955609	0.68974
AC006994.1	0.00525101	0.423362	0.0838593
AC006994.2	0.478549	0.66037	0.758714
AC007000.1	0.171537	0.380738	0.716118
AC007000.2	0.39926	0.573426	0.00411929
AC007000.3	0.247751	0.167114	0.0116756
AC007001.1	0.252786	0.654683	0.759581
AC007003.1	0.222082	0.740452	0.335676
AC007009.1	0.239835	0.459465	0.764757
AC007012.1	0.0189209	0.431214	0.0298283
AC007012.2	0.180453	0.632738	0.0413305
AC007014.1	0.12893	0.570184	0.392888
AC007014.2	0.539525	0.546998	0.596291
AC007016.1	0.0180781	0.298313	0.642601
AC007029.1	0.676774	0.0906888	0.773108
AC007032.1	0.237653	0.132126	0.00480849
AC007036.1	0.0387776	0.0966054	0.000665121
AC007036.2	0.606083	0.381465	0.990077
AC007036.3	NA	NA	NA
AC007038.1	0.0620105	0.490075	0.0145989
AC007038.2	0.130723	0.502745	0.00290093
AC007040.1	0.059729	0.483587	0.00430661
AC007040.2	0.171986	0.0252083	0.0274311
AC007041.1	0.883061	0.183386	0.070702
AC007064.1	0.125809	0.738748	0.865633
AC007064.2	0.416453	0.223454	0.460071
AC007064.3	0.827205	0.042428	0.200682
AC007066.1	0.781107	0.839912	0.148332
AC007066.2	0.594507	0.469139	0.140211
AC007068.1	NA	NA	NA
AC007068.2	0.951507	0.338743	0.346941
AC007091.1	0.138611	0.972435	0.320365
AC007098.1	0.692766	0.732017	0.711382
AC007098.2	0.478561	0.460746	0.41205
AC007099.1	0.000970001	0.422805	0.371764
AC007099.2	0.849406	0.814988	0.0409294
AC007100.1	0.826394	0.632857	0.754862
AC007106.1	0.0818515	0.346663	0.0344057
AC007114.1	0.000982216	0.872001	0.000330574
AC007114.2	0.27264	0.164496	3.95874e-05
AC007115.1	0.126895	0.341704	0.0484046
AC007126.1	0.0541385	0.658687	0.208713
AC007128.1	0.163669	0.351878	0.154669
AC007128.2	0.0719651	0.672879	0.00587271
AC007136.1	0.753697	0.462911	0.450955
AC007151.1	0.242522	0.945676	0.0469028
AC007159.1	0.560278	0.797882	0.921622
AC007160.1	0.919872	0.225054	0.0571915
AC007161.1	0.0981974	0.703266	0.234852
AC007161.2	5.90068e-06	0.170402	0.0579498
AC007163.1	0.0137664	0.394864	0.748561
AC007179.1	0.662733	0.336152	0.64908
AC007179.2	0.332505	0.45144	0.669408
AC007179.3	0.775996	0.536541	0.508904
AC007182.1	0.0254987	0.36025	0.000895981
AC007182.2	0.753543	0.864156	0.0294495
AC007182.3	NA	NA	NA
AC007191.1	0.064894	0.091905	0.00045686
AC007192.1	0.268419	0.972646	0.686887
AC007192.2	NA	NA	NA
AC007193.1	NA	NA	NA
AC007193.2	0.273513	0.701768	0.000142013
AC007193.3	NA	NA	NA
AC007204.1	0.116723	0.0451617	0.515529
AC007204.2	0.0678806	0.80952	0.0115064
AC007207.1	0.809294	0.110551	0.947545
AC007215.1	0.28621	0.346895	0.269015
AC007216.1	0.601115	0.566106	0.709397
AC007216.2	0.412374	0.313934	0.0271097
AC007216.3	0.76828	0.908617	0.825978
AC007216.4	0.00171355	0.305481	0.00627364
AC007216.5	0.0588928	0.967138	0.0809952
AC007218.1	0.443258	0.0377827	0.195394
AC007220.1	0.0567766	0.409606	0.0686741
AC007223.1	0.0152351	0.479034	0.180048
AC007224.1	0.0418741	0.273352	0.113457
AC007224.2	0.624042	0.48944	0.49279
AC007225.1	0.396326	0.6057	0.462665
AC007225.2	0.695017	0.457035	0.0362028
AC007229.1	0.062477	0.671175	0.121175
AC007237.1	0.342834	0.500943	0.554314
AC007238.1	0.73045	0.417168	0.855559
AC007250.1	0.143223	0.0992754	0.00232458
AC007253.1	0.849443	0.352532	0.587542
AC007255.1	0.856461	0.675147	0.390698
AC007255.2	0.00298308	0.421009	0.346985
AC007256.1	0.9298	0.760009	0.765341
AC007262.1	0.725947	0.191943	0.00418244
AC007272.1	0.0857288	0.260005	0.00703417
AC007274.1	NA	NA	NA
AC007274.2	0.00688938	0.591635	0.241218
AC007274.3	NA	NA	NA
AC007275.1	0.259304	0.163181	0.358497
AC007277.1	0.00522171	0.262401	0.0027655
AC007278.1	0.0925653	0.513597	0.0968822
AC007278.2	0.0821539	0.236178	0.0273631
AC007279.1	0.65151	0.931146	0.112159
AC007283.1	NA	NA	NA
AC007283.2	0.530472	0.763344	0.0421493
AC007285.1	0.710729	0.366684	0.570227
AC007285.2	0.143018	0.00301381	0.00255816
AC007292.1	0.623106	0.0544041	0.000420924
AC007292.2	0.00689871	0.933944	9.34941e-06
AC007292.3	0.728904	0.894495	0.0123029
AC007298.1	0.186509	0.300424	0.275995
AC007298.2	0.173817	0.156304	0.076193
AC007308.1	NA	NA	NA
AC007312.1	0.0474526	0.914396	0.162364
AC007314.1	0.00171845	0.16314	0.0191062
AC007318.1	0.921384	0.251682	0.674094
AC007318.2	0.708659	0.58199	0.134491
AC007319.1	0.271713	0.283655	0.966132
AC007322.1	NA	NA	NA
AC007322.2	NA	NA	NA
AC007322.3	0.188882	0.552733	0.541034
AC007322.4	0.54403	0.759834	0.527395
AC007326.1	0.476476	0.280316	0.15437
AC007326.2	0.312897	0.592148	0.263258
AC007327.1	0.392389	0.267965	0.822239
AC007327.2	0.0129013	0.528444	0.430256
AC007333.1	0.0698147	0.296027	0.678479
AC007333.2	0.0208463	0.591635	0.647575
AC007336.1	0.0421721	0.837977	0.186454
AC007336.2	0.699012	0.000164779	0.0368636
AC007336.3	0.205199	0.204618	0.836309
AC007342.1	0.930401	0.465445	0.958794
AC007342.2	0.193824	0.00198497	0.27874
AC007342.3	0.0393623	0.241807	6.95371e-05
AC007342.4	0.268088	0.78622	0.00124104
AC007342.5	0.376126	0.975854	0.0347333
AC007342.6	0.246859	0.50083	0.00862193
AC007342.7	0.34146	0.720448	0.0167182
AC007342.8	0.540229	0.0224257	0.183454
AC007342.9	0.818405	0.50803	0.618357
AC007344.1	0.0434315	0.978029	0.0416144
AC007346.1	0.210143	0.535764	0.337314
AC007346.2	0.514658	0.654261	0.0287447
AC007347.1	0.00371448	0.243771	0.00112866
AC007347.2	NA	NA	NA
AC007349.1	0.79044	0.280941	0.582936
AC007349.2	0.0619492	0.547897	0.0680873
AC007349.3	0.744566	0.857257	0.58098
AC007349.4	0.635308	0.105907	0.00403708
AC007359.1	0.518155	0.721137	0.866927
AC007362.1	0.0372633	0.544652	0.291197
AC007363.1	0.800679	0.38536	0.0689585
AC007364.1	0.86603	0.103517	0.0970428
AC007365.1	0.445974	0.634472	0.828909
AC007365.2	0.382673	0.826189	0.00347924
AC007368.1	0.614376	0.154341	0.0741421
AC007368.2	0.404289	0.929434	0.758806
AC007370.1	0.31667	0.774715	0.112349
AC007370.2	0.0167589	0.755474	0.344261
AC007375.1	0.746951	0.837426	0.0973404
AC007375.2	0.822057	0.0824877	0.00873607
AC007376.1	0.0428232	0.494142	0.105674
AC007376.2	0.587428	0.536064	0.218526
AC007378.1	0.969954	0.808339	0.650043
AC007381.1	0.186479	0.885122	0.889657
AC007382.1	0.0754034	0.0605981	4.13339e-06
AC007383.1	0.915307	0.723711	0.0757783
AC007383.2	0.512971	0.822434	0.819712
AC007383.3	NA	NA	NA
AC007384.1	0.752953	0.986991	0.000937623
AC007386.1	0.805869	0.555931	0.114983
AC007387.1	0.477692	0.573595	0.0997082
AC007389.1	0.144022	0.143865	0.75108
AC007389.2	0.895035	0.544951	0.0447425
AC007389.3	0.692186	0.161788	0.703034
AC007389.4	0.929536	0.0599546	0.794438
AC007389.5	0.652093	0.0107518	0.398566
AC007390.1	0.00783091	0.339218	0.274659
AC007390.2	0.044647	0.748726	0.00217196
AC007391.1	0.294646	0.318787	0.0910339
AC007394.1	0.191277	0.23761	0.49022
AC007395.1	0.780482	0.847252	0.588839
AC007402.1	0.632386	0.0667911	0.143749
AC007403.1	0.246846	0.995814	0.613465
AC007405.1	0.462028	0.306337	0.309271
AC007405.2	1.11665e-05	0.0702256	0.0217414
AC007405.3	0.548942	0.115937	0.657486
AC007406.1	0.948437	0.81467	0.136273
AC007406.2	0.896749	0.851522	0.31291
AC007406.3	1.26359e-06	0.369178	0.795681
AC007406.4	0.970953	0.315394	0.746038
AC007406.5	0.642848	0.610865	0.000212083
AC007422.1	0.693015	0.589509	0.512595
AC007422.2	0.126243	0.715573	0.453305
AC007423.1	0.185848	0.340887	0.253792
AC007424.1	0.0162548	0.440064	0.0655
AC007431.1	0.00675066	0.874861	0.005206
AC007431.2	0.00380749	0.472947	0.0164452
AC007431.3	0.0919178	0.425935	0.319936
AC007435.1	0.429548	0.781646	0.143283
AC007448.1	0.572675	0.593352	0.722741
AC007448.2	0.0447048	0.0525553	0.270946
AC007448.3	0.797847	0.487968	0.0242329
AC007450.1	0.0390051	0.0379636	0.0307505
AC007450.2	0.621494	0.708022	0.0691317
AC007450.3	0.160762	0.909489	0.832998
AC007450.4	0.676718	0.412851	0.00323589
AC007458.1	0.553387	0.719709	0.403593
AC007463.1	0.283609	0.0422204	0.243378
AC007485.1	0.696735	0.841109	0.816003
AC007485.2	0.48575	0.0643886	1.53471e-05
AC007490.1	0.255061	0.0464063	0.0171571
AC007493.1	0.192608	0.776705	0.68806
AC007493.2	0.501261	0.128229	0.8642
AC007494.1	0.449842	0.575878	0.00260285
AC007494.2	0.0122793	0.035589	0.0172574
AC007494.3	0.0777297	0.556823	0.158348
AC007495.1	0.476074	0.104388	0.912022
AC007496.1	0.036551	0.522173	0.269103
AC007496.2	0.0681631	0.929262	0.0345341
AC007496.3	0.0371516	0.856063	0.194766
AC007497.1	0.765331	0.0450769	0.749342
AC007513.1	0.964246	0.530673	0.859243
AC007527.1	0.534076	0.545637	0.022623
AC007527.2	NA	NA	NA
AC007529.1	0.261126	0.848649	0.00328294
AC007533.1	0.29829	0.645719	0.861779
AC007536.1	0.342423	0.729089	0.536717
AC007537.1	0.95671	0.884824	0.0429762
AC007540.1	0.448305	0.200148	0.48505
AC007541.1	0.126479	0.221533	0.268595
AC007546.1	0.037127	0.0546825	0.0149704
AC007546.2	0.248478	0.0646161	0.233495
AC007547.1	0.462109	0.758108	0.860738
AC007547.2	0.306848	0.401124	0.00391983
AC007551.1	0.0373568	0.132117	0.312504
AC007551.2	0.0778302	0.627685	0.407884
AC007552.1	0.59962	0.661418	0.752225
AC007552.2	0.448936	0.181674	0.842619
AC007556.1	0.239801	0.536436	0.727707
AC007557.1	0.233945	0.71107	0.0119277
AC007557.2	0.143032	0.597564	0.560562
AC007557.3	0.00126153	0.208391	0.116218
AC007557.4	0.445439	0.569124	0.248406
AC007559.1	0.00763236	0.309256	0.243061
AC007560.1	0.351852	0.849878	0.0153681
AC007562.1	0.81119	0.00245144	0.929422
AC007563.1	0.979367	0.232762	0.805277
AC007563.2	0.758156	0.715506	0.198682
AC007563.3	0.804122	0.700596	0.440335
AC007566.1	0.379772	0.518337	0.326164
AC007566.2	0.36888	0.371147	0.675287
AC007568.1	0.721326	0.568807	0.331815
AC007569.1	0.509406	0.730135	0.167827
AC007570.1	0.805474	0.120676	0.474809
AC007595.1	0.828015	0.420918	0.364082
AC007598.1	0.055173	0.283367	0.897097
AC007598.2	0.380703	0.906328	0.416199
AC007598.3	0.971317	0.863697	0.561154
AC007599.1	0.03156	0.61184	0.410623
AC007599.2	0.304345	0.281282	0.901083
AC007601.1	0.0126928	0.293119	0.503917
AC007601.2	0.532114	0.469241	0.246723
AC007603.1	0.787798	0.621262	0.696818
AC007603.2	0.474105	0.658812	0.106299
AC007608.1	0.111019	0.373096	0.509286
AC007608.2	0.00601614	0.636815	0.176561
AC007608.3	0.355248	0.573554	0.3683
AC007608.4	0.073923	0.552958	0.712984
AC007610.1	0.811048	0.423377	0.654242
AC007610.2	0.102881	0.486022	0.114181
AC007610.3	0.24169	0.42183	0.677338
AC007610.4	0.0673159	0.150397	0.00626408
AC007611.1	0.0838661	0.275394	0.0190754
AC007613.1	0.780574	0.440891	0.488355
AC007614.1	0.827363	0.166876	0.00133173
AC007614.2	0.733869	0.099467	0.61856
AC007618.1	0.243493	0.710089	0.321673
AC007619.1	0.397019	0.315035	5.95452e-06
AC007619.2	0.56712	0.829108	0.777068
AC007620.1	0.610557	0.803957	0.246397
AC007620.2	NA	NA	NA
AC007620.3	0.0909869	0.0804015	0.0274482
AC007621.1	0.460488	0.277053	0.700418
AC007622.1	0.674568	0.372521	0.000103135
AC007622.2	0.00336217	0.09569	0.00102229
AC007631.1	NA	NA	NA
AC007637.1	0.561434	0.623933	0.295401
AC007638.1	0.90533	0.449369	0.637905
AC007638.2	0.490195	0.357069	0.593069
AC007639.1	0.0675797	0.544907	0.0914478
AC007652.1	0.508511	0.423203	0.823024
AC007655.1	0.895554	0.652335	0.954802
AC007656.1	0.169067	0.847007	0.639026
AC007656.2	0.185085	0.24869	0.678149
AC007656.3	0.604698	0.24067	0.863263
AC007663.1	0.0673497	0.540355	0.000560403
AC007663.2	0.0867185	0.00921066	5.08432e-05
AC007663.3	0.838943	0.928024	0.321358
AC007663.4	0.452797	0.273169	0.000793076
AC007666.1	0.924951	0.835264	0.0916218
AC007671.1	0.795255	0.137814	0.484366
AC007673.1	0.653092	0.123597	0.863088
AC007677.1	0.370087	0.075268	0.402595
AC007679.1	0.00734861	0.381172	0.126548
AC007679.2	0.698887	0.91669	0.86673
AC007681.1	0.474849	0.406571	0.394392
AC007683.1	0.520413	0.724166	0.0245389
AC007683.2	0.00115023	0.455439	0.0630497
AC007684.1	0.709549	0.010393	0.290645
AC007685.1	0.844875	0.547158	0.0440186
AC007686.1	0.593331	0.271497	0.0268709
AC007686.2	0.170295	0.61361	0.606349
AC007686.3	0.421225	0.0831511	0.00124173
AC007687.1	0.879004	0.101012	0.00225754
AC007688.1	0.28066	0.481667	3.21356e-05
AC007688.2	0.459717	0.263524	0.513886
AC007690.1	0.767345	0.353697	0.134666
AC007718.1	0.178949	0.171821	0.0388972
AC007728.1	0.12916	0.172199	0.346528
AC007728.2	0.695657	0.810315	0.864931
AC007728.3	0.95576	0.227189	0.153992
AC007731.1	0.00384393	0.313268	0.000109423
AC007731.2	0.756478	0.112004	0.306639
AC007731.3	0.631215	0.182048	0.942836
AC007731.4	0.320778	0.106239	0.843884
AC007738.1	0.355109	0.455476	0.687553
AC007741.1	0.353068	0.375124	0.00348455
AC007742.1	NA	NA	NA
AC007742.2	NA	NA	NA
AC007743.1	0.0107763	0.839419	0.216008
AC007744.1	0.513446	0.105835	0.107735
AC007749.1	0.939262	0.522448	0.893218
AC007750.1	0.819755	0.00359828	0.29058
AC007751.1	0.123624	0.967214	0.243433
AC007773.1	0.189436	0.351377	0.0241798
AC007780.1	0.835363	0.199332	0.510071
AC007785.1	0.0626551	0.488032	0.333546
AC007785.2	0.426115	0.910444	0.716323
AC007785.3	0.978946	0.386423	0.000268544
AC007786.1	0.166549	0.475927	0.169456
AC007786.2	0.46615	0.273615	0.001999
AC007786.3	0.888532	0.0710381	0.0790605
AC007787.1	0.13331	0.190429	0.0170972
AC007787.2	0.203871	0.673832	2.25261e-05
AC007790.1	0.183652	0.776952	0.0590198
AC007792.1	0.358133	0.0904952	0.6314
AC007795.1	0.425724	0.593081	0.43451
AC007823.1	0.0029342	0.872345	0.0709182
AC007834.1	0.0402666	0.629707	0.448039
AC007834.2	0.585512	0.480593	0.0446324
AC007842.1	0.066261	0.340408	6.09917e-05
AC007848.1	0.441864	0.552227	0.0280297
AC007848.2	0.182409	0.694162	0.054489
AC007849.1	0.262411	0.557193	0.676312
AC007849.2	0.688817	0.878693	0.00357467
AC007861.1	0.527927	0.7012	0.644132
AC007861.2	0.461015	0.542793	0.697992
AC007876.1	0.36944	0.861228	0.023885
AC007878.1	0.0144207	0.292757	0.0154796
AC007879.1	0.00914606	0.583544	0.106485
AC007879.2	0.0398749	0.172607	0.00286817
AC007879.3	0.440457	0.941456	0.540187
AC007879.4	0.179556	0.96669	0.764745
AC007881.1	0.882355	0.405902	0.42868
AC007881.2	0.010035	0.844967	1.1313e-05
AC007881.3	0.0417761	0.166642	0.0190586
AC007899.1	0.49986	0.387847	0.885778
AC007906.1	0.0653128	0.978832	0.594277
AC007906.2	0.432626	0.768605	0.682209
AC007907.1	0.818601	0.711727	0.743776
AC007919.1	0.191961	0.58824	0.218074
AC007919.2	0.0704788	0.255241	0.248878
AC007920.1	0.141686	0.884383	0.0917548
AC007922.1	0.86568	0.870987	0.136752
AC007922.2	0.108299	0.731809	0.271048
AC007922.3	0.22225	0.343739	0.0446891
AC007923.1	0.411999	0.82618	0.147026
AC007923.2	0.0586389	0.840818	0.418515
AC007923.3	0.0592209	0.740579	0.366072
AC007923.4	0.101574	0.37078	0.870903
AC007938.1	0.465076	0.194231	0.934686
AC007938.2	0.00221482	0.708503	0.00419699
AC007938.3	0.0938927	0.581884	0.000222246
AC007948.1	0.251667	0.000715297	0.12483
AC007950.1	0.25974	0.704801	0.836525
AC007950.2	0.9519	0.838945	0.943107
AC007952.1	0.218989	0.36592	0.419283
AC007952.2	0.0801653	0.0230711	0.615234
AC007952.3	0.683186	0.24264	0.986652
AC007952.4	0.034787	0.427457	0.591846
AC007952.5	0.0431296	0.50024	0.595891
AC007952.6	0.0228243	0.686051	0.475114
AC007952.7	0.143125	0.202603	0.327751
AC007952.8	0.649741	0.464982	0.298384
AC007952.9	0.917843	0.970774	0.271029
AC007953.1	0.533506	0.308246	0.371794
AC007953.2	0.228898	0.254617	0.00109728
AC007954.1	0.642675	0.520683	0.915643
AC007956.1	0.471518	0.5144	0.150175
AC007967.1	0.156027	0.276891	0.999018
AC007967.2	NA	NA	NA
AC007967.3	0.798703	0.232038	0.61968
AC007967.4	0.886546	0.753924	0.754537
AC007969.1	0.509423	0.153731	0.00770501
AC007969.2	0.673533	0.687037	0.460515
AC007991.1	0.0162054	0.979599	0.0442637
AC007991.2	0.653486	0.116315	0.568678
AC007991.3	0.334399	0.682658	0.0203792
AC007991.4	0.773354	1.76525e-05	0.509874
AC007992.1	0.538561	0.372615	0.857402
AC007992.2	0.433159	0.457193	0.868266
AC007993.1	0.0242595	0.268702	0.363668
AC007993.2	0.616087	0.631002	0.951971
AC007996.1	0.999389	0.530572	0.912547
AC007998.1	0.457565	0.762566	0.685031
AC007998.2	0.734298	0.00188017	0.225456
AC007998.3	0.88988	0.854562	0.315756
AC007998.4	0.139631	0.948429	0.256182
AC007998.5	0.204497	0.566108	0.0801802
AC008011.1	0.777273	0.716369	0.059716
AC008011.2	0.643165	0.673618	0.0419454
AC008013.1	0.00900422	0.188463	0.00468561
AC008013.2	0.525762	0.341916	0.222414
AC008013.3	0.0809569	0.214549	0.00725387
AC008014.1	0.16801	0.182822	0.0564876
AC008015.1	0.00299917	0.542936	0.332788
AC008026.1	0.423374	0.326928	0.00299243
AC008026.2	0.276788	0.609618	0.0261912
AC008026.3	0.026626	0.417005	0.254302
AC008033.1	0.0522687	0.448259	0.81937
AC008033.2	0.9618	0.309534	0.292063
AC008033.3	0.704746	0.0274789	0.474431
AC008035.1	0.843795	0.615369	0.902811
AC008040.1	0.586319	0.766558	0.777
AC008040.2	0.913974	0.183324	0.139867
AC008040.3	0.360853	0.731294	0.814249
AC008040.4	NA	NA	NA
AC008050.1	0.382197	0.804252	0.20533
AC008055.1	0.241202	0.177858	0.287758
AC008056.1	0.409875	0.58901	0.497034
AC008056.2	0.201957	0.357947	0.645267
AC008060.1	0.691851	0.976846	0.484981
AC008060.2	0.99083	0.640887	0.382441
AC008060.3	0.426367	0.472939	0.46174
AC008060.4	0.918887	0.888719	0.172279
AC008063.1	0.344602	8.81884e-05	0.00996989
AC008063.2	0.109994	0.884837	0.0411227
AC008065.1	0.58176	0.93304	0.0474076
AC008066.1	0.117524	0.738747	0.0568013
AC008067.1	0.480664	0.157287	0.00256878
AC008069.1	0.827506	0.5987	0.0556032
AC008072.1	0.0509944	0.759878	0.15365
AC008073.1	0.749813	0.0410414	0.00357531
AC008073.2	0.189171	0.724324	0.00108527
AC008073.3	0.796731	0.480463	0.581629
AC008074.1	0.447911	0.801401	0.0102095
AC008074.2	0.813135	0.196215	0.00659837
AC008079.1	0.118044	0.277341	4.04391e-06
AC008080.1	0.102998	0.469227	0.0220871
AC008080.2	0.20561	0.876868	0.146394
AC008080.3	0.612255	0.781464	0.194943
AC008080.4	0.885237	0.51705	0.28925
AC008083.1	0.174064	0.000941818	0.452703
AC008083.2	0.00313847	0.535903	5.40764e-10
AC008083.3	0.0700173	0.36959	0.0212861
AC008088.1	0.950416	0.629393	0.410233
AC008103.1	0.484142	0.29947	0.844674
AC008105.1	0.14883	0.0935159	0.197215
AC008105.2	0.000401204	0.00854193	0.000289349
AC008105.3	0.0315112	0.156964	0.00112888
AC008114.1	0.738977	0.271559	0.052736
AC008115.1	0.43872	0.246966	0.912391
AC008115.2	0.88856	0.210511	0.648334
AC008115.3	0.645115	0.341775	0.664336
AC008115.4	0.732264	0.311151	0.0751256
AC008121.1	0.967415	0.337605	0.588453
AC008121.2	0.349804	0.967505	0.414269
AC008121.3	0.493741	0.594945	0.193449
AC008124.1	0.0184997	0.665344	0.0187706
AC008125.1	0.52578	0.849387	0.410976
AC008126.1	0.650389	0.684939	0.139538
AC008127.1	0.0978688	0.000152315	0.913517
AC008127.2	0.411921	0.0621163	0.0760915
AC008132.1	0.4346	0.940154	0.349067
AC008132.2	0.425724	0.034753	0.106372
AC008133.1	0.542723	0.377064	0.884644
AC008133.2	0.476033	0.481774	0.10324
AC008134.1	0.206248	0.202433	0.890259
AC008147.1	0.00659838	0.297066	0.399076
AC008147.2	0.00617603	0.646155	0.0261776
AC008147.3	0.0252412	0.821026	0.591876
AC008147.4	0.737652	0.320675	0.954166
AC008149.1	0.690068	0.511522	0.646973
AC008154.1	0.225015	0.187502	0.511365
AC008154.2	0.518743	0.585248	0.466032
AC008155.1	0.65433	0.177045	0.334887
AC008162.1	NA	NA	NA
AC008162.2	NA	NA	NA
AC008163.1	0.613115	0.487609	0.344673
AC008164.1	0.424379	0.144121	0.0354828
AC008171.1	0.847048	0.295968	0.519583
AC008175.1	0.414793	0.447203	0.675972
AC008175.2	NA	NA	NA
AC008243.1	0.25775	0.0882526	0.00285925
AC008250.1	0.477259	0.792404	0.587359
AC008250.2	0.94994	0.52116	0.690318
AC008264.1	0.0194666	0.701307	0.138609
AC008264.2	0.162898	0.249498	0.00112235
AC008267.1	0.0722844	0.169133	0.00740546
AC008267.2	0.591101	0.732241	0.0593619
AC008267.3	0.368252	0.231764	0.00949788
AC008267.4	0.0104879	0.858648	0.511897
AC008267.5	0.0479477	0.109706	0.0881238
AC008267.6	0.608285	0.994022	0.068394
AC008267.7	0.220585	0.314054	0.0740311
AC008267.8	0.945042	0.611267	0.559857
AC008268.1	0.179372	0.796577	0.286599
AC008269.1	0.282886	0.708012	0.139445
AC008269.2	0.642926	0.735313	0.00870695
AC008277.1	0.118559	0.88343	0.435514
AC008277.2	0.0501522	0.509331	0.485871
AC008278.1	0.206032	0.236006	0.702983
AC008278.2	0.389146	0.73653	0.0494807
AC008280.1	0.236884	0.266631	0.208736
AC008280.2	NA	NA	NA
AC008280.3	0.0988602	0.388931	0.869313
AC008378.1	0.481632	0.11232	0.347287
AC008379.1	0.095517	0.431575	0.552637
AC008385.1	0.154599	0.436906	0.283768
AC008393.1	0.536523	0.662168	0.903525
AC008395.1	0.15819	0.822961	0.226626
AC008403.1	0.338616	0.00108426	0.0197997
AC008403.2	0.939719	0.937944	0.537953
AC008403.3	0.597603	0.598988	0.356373
AC008406.1	0.0343069	0.768148	0.443518
AC008406.2	0.0949583	0.39748	0.358692
AC008406.3	0.685791	0.579455	0.526972
AC008410.1	0.933645	0.960015	0.393022
AC008413.1	0.726682	0.703908	0.982812
AC008413.2	NA	NA	NA
AC008415.1	0.868811	0.764849	0.46419
AC008417.1	0.371128	0.713474	0.971653
AC008427.1	0.056117	0.799623	0.803315
AC008429.1	0.540139	0.0149889	0.445699
AC008429.2	0.430627	0.260395	0.0131871
AC008429.3	0.763016	0.0478591	0.204578
AC008429.4	0.181224	0.849847	0.172249
AC008432.1	0.482387	0.366699	0.501809
AC008434.1	0.297227	0.297488	0.0559376
AC008438.1	0.355004	0.918417	0.397329
AC008438.2	0.355144	0.0691727	0.0374828
AC008440.1	0.260198	0.758237	0.129314
AC008440.2	NA	NA	NA
AC008443.1	0.633118	0.614445	0.167609
AC008443.2	NA	NA	NA
AC008443.3	0.0690059	0.195479	0.00015715
AC008443.4	0.355815	0.0429622	0.122386
AC008443.5	0.00842177	0.461101	0.0133271
AC008443.6	0.834251	0.149469	0.285438
AC008443.7	0.0793168	0.118136	0.000237337
AC008446.1	NA	NA	NA
AC008453.1	NA	NA	NA
AC008456.1	0.500171	0.446531	0.219061
AC008464.1	0.368237	0.877945	0.35898
AC008467.1	0.0233839	0.800978	0.109049
AC008474.1	0.764334	0.430137	0.546845
AC008481.1	0.826544	0.786459	0.684865
AC008481.2	0.301508	0.515347	0.367194
AC008481.3	0.711843	0.473356	0.0233443
AC008489.1	0.805679	0.646097	0.502143
AC008494.1	0.336024	0.377321	0.746699
AC008494.2	0.470599	0.056959	0.0448735
AC008494.3	0.0248989	0.00350304	7.7448e-06
AC008496.1	0.894727	0.980398	0.658445
AC008496.2	0.604723	0.994004	0.76124
AC008498.1	0.0992059	0.387428	0.368525
AC008498.2	0.89276	0.762443	0.898665
AC008507.1	0.0701712	0.632741	1.25889e-06
AC008507.2	0.0791773	0.22141	0.00648265
AC008507.3	0.806241	0.870014	0.426924
AC008514.1	0.871325	0.10656	0.00819856
AC008514.2	0.980667	0.403516	0.812439
AC008517.1	0.804892	0.283741	0.0859593
AC008521.1	0.568283	0.888685	0.827123
AC008521.2	NA	NA	NA
AC008522.1	0.0160139	0.200123	0.00645065
AC008525.1	0.0403366	0.298265	0.0285499
AC008525.2	NA	NA	NA
AC008526.1	0.887384	0.310332	0.00316962
AC008534.1	0.62464	0.342108	0.604298
AC008537.1	0.656586	0.800655	0.293938
AC008537.2	0.725451	0.442769	0.103752
AC008537.3	0.807937	0.509833	0.0432021
AC008539.1	0.315983	0.435509	0.786236
AC008543.1	0.151797	0.084293	0.00427034
AC008543.2	0.870253	0.0697711	0.661327
AC008543.3	0.605215	0.468992	0.0606679
AC008543.4	0.336448	0.78964	0.721561
AC008543.5	0.344638	0.645416	0.319229
AC008549.1	0.586175	0.726489	0.644993
AC008549.2	0.777871	1.42848e-07	0.468178
AC008549.3	0.640674	0.326514	0.161735
AC008550.1	0.730872	0.555305	0.00589402
AC008551.1	0.565308	0.779942	0.1023
AC008554.1	0.0145289	0.125197	0.0188467
AC008554.2	0.00529374	0.57592	0.82752
AC008555.1	0.379007	0.289269	0.353
AC008555.2	0.0914913	0.378554	0.116913
AC008555.3	0.830884	0.145043	0.758953
AC008555.4	0.540635	0.772472	0.857709
AC008555.5	0.0610058	0.760093	0.00975457
AC008555.6	0.517521	0.165859	0.517366
AC008555.7	0.0295914	0.600533	0.027501
AC008556.1	0.829678	0.519739	0.624079
AC008562.1	0.0727322	0.977865	0.32307
AC008565.1	0.424062	0.804941	0.249849
AC008567.1	0.0859809	0.828455	0.814492
AC008567.2	0.447939	0.146805	0.201248
AC008568.1	0.12082	0.405533	0.243435
AC008568.2	0.119359	0.355638	0.445005
AC008569.1	NA	NA	NA
AC008569.2	0.426842	0.713978	0.544601
AC008571.1	0.0123681	0.385113	0.994446
AC008572.1	0.0190553	0.319253	0.0191563
AC008574.1	0.165648	0.354882	0.211107
[truncated: 53,125 more rows]

## Sheet: Coef_Pos
Gene_Name	Cells	Correlation	P_Value
MMP9	Macrophages M0	0.607009	0
DCHS1	Macrophages M0	0.524479	0
SLC12A5-AS1	Macrophages M0	0.498431	0
COL4A1	Macrophages M0	0.466905	0
COL4A2	Macrophages M0	0.458557	0
ST3GAL2	Macrophages M0	0.457023	0
HJURP	Macrophages M0	0.451869	0
AP002956.1	Macrophages M0	0.444353	0
NCLN	Macrophages M0	0.430772	0
GATAD2A	Macrophages M0	0.42877	0
MEX3D	Macrophages M0	0.426692	0
PLEKHG2	Macrophages M0	0.426281	0
DHX37	Macrophages M0	0.419076	0
SHCBP1	Macrophages M0	0.418493	0
TPX2	Macrophages M0	0.41747	0
LMNB2	Macrophages M0	0.417349	0
ELAVL1	Macrophages M0	0.41584	0
SMTN	Macrophages M0	0.414019	0
TRIB2	Macrophages M0	0.410398	0
DOCK6	Macrophages M0	0.409211	0
ACLY	Macrophages M0	0.408151	0
TMEM131L	Macrophages M0	0.408149	0
PTBP1	Macrophages M0	0.407247	0
TOMM40	Macrophages M0	0.406864	0
RARA	Macrophages M0	0.405076	0
SOX12	Macrophages M0	0.404333	0
AFAP1	Macrophages M0	0.401175	0
ETS1	Macrophages M0	0.400831	0
CXCL11	Macrophages M1	0.57852	0
CHRNA1	Macrophages M1	0.568629	0
GADL1	Macrophages M1	0.56157	0
NKX1-2	Macrophages M1	0.548523	0
AC027216.1	Macrophages M1	0.545186	0
AC123904.2	Macrophages M1	0.545186	0
AP000552.2	Macrophages M1	0.545186	0
LINC02439	Macrophages M1	0.545186	0
RNU4-66P	Macrophages M1	0.545186	0
RNU6-276P	Macrophages M1	0.545186	0
AC113391.2	Macrophages M1	0.52486	0
CXCL10	Macrophages M1	0.52148	0
AC113391.1	Macrophages M1	0.517304	0
AC026495.1	Macrophages M1	0.511838	0
LGR4	Macrophages M1	0.510015	0
AL356321.1	Macrophages M1	0.491511	0
RNU7-79P	Macrophages M1	0.484975	0
EPSTI1	Macrophages M1	0.482715	0
VN1R31P	Macrophages M1	0.478426	0
PSMB9	Macrophages M1	0.473655	0
AL135746.1	Macrophages M1	0.470829	0
PSMB8	Macrophages M1	0.468023	0
AC134981.1	Macrophages M1	0.467635	0
LINC02422	Macrophages M1	0.465737	0
MIR5704	Macrophages M1	0.464731	0
AC005515.1	Macrophages M1	0.464275	0
DBX2	Macrophages M1	0.463912	0
RN7SKP104	Macrophages M1	0.460144	0
HAPLN3	Macrophages M1	0.455737	0
PSME2	Macrophages M1	0.452442	0
OTOR	Macrophages M1	0.452211	0
APOL6	Macrophages M1	0.448337	0
RTP4	Macrophages M1	0.446594	0
GBP1P1	Macrophages M1	0.44588	0
AL356387.2	Macrophages M1	0.445072	0
AC079950.1	Macrophages M1	0.442712	0
APOBEC3G	Macrophages M1	0.438651	0
BATF2	Macrophages M1	0.43853	0
AC053513.1	Macrophages M1	0.43635	0
TRIM22	Macrophages M1	0.434934	0
STAT1	Macrophages M1	0.434802	0
RNU6-1028P	Macrophages M1	0.433107	0
GNAI2P1	Macrophages M1	0.432187	0
AC093063.1	Macrophages M1	0.431872	0
GBP1	Macrophages M1	0.430586	0
HLA-A	Macrophages M1	0.430158	0
CPNE4	Macrophages M1	0.430021	0
CD2	Macrophages M1	0.425092	0
LINC01727	Macrophages M1	0.424337	0
CXCL9	Macrophages M1	0.423522	0
ZNF683	Macrophages M1	0.42036	0
AC015911.7	Macrophages M1	0.419387	0
CASP1	Macrophages M1	0.419181	0
GBP5	Macrophages M1	0.418882	0
GGTA1P	Macrophages M1	0.418562	0
BTN3A3	Macrophages M1	0.418488	0
AL445471.2	Macrophages M1	0.417037	0
CARD16	Macrophages M1	0.416705	0
OTX2-AS1	Macrophages M1	0.415488	0
BX284656.1	Macrophages M1	0.413742	0
FRMD6-AS2	Macrophages M1	0.413559	0
IFI44	Macrophages M1	0.412548	0
TOMM20P2	Macrophages M1	0.410995	0
CD48	Macrophages M1	0.410202	0
IDO1	Macrophages M1	0.409423	0
AC055716.1	Macrophages M1	0.408958	0
UBE2L6	Macrophages M1	0.408718	0
SAMD9L	Macrophages M1	0.407323	0
CXCR3	Macrophages M1	0.406624	0
RNU6-95P	Macrophages M1	0.406403	0
TRAV8-1	Macrophages M1	0.406215	0
B2M	Macrophages M1	0.403861	0
LINC02639	Macrophages M1	0.403121	0
IFI6	Macrophages M1	0.401248	0
SIT1	Macrophages M1	0.400959	0
TRDJ4	Macrophages M1	0.400556	0
MIR4428	Macrophages M1	0.400524	0
TRIM21	Macrophages M1	0.400489	0
LINC02446	Macrophages M1	0.400307	0
HLA-DMB	Macrophages M2	0.630695	0
GPR34	Macrophages M2	0.619863	0
HLA-DMA	Macrophages M2	0.612647	0
LY86	Macrophages M2	0.606997	0
RGS10	Macrophages M2	0.606938	0
TYROBP	Macrophages M2	0.604161	0
BTK	Macrophages M2	0.604097	0
TNFAIP8L2	Macrophages M2	0.597761	0
CSF2RA	Macrophages M2	0.593909	0
CD86	Macrophages M2	0.591533	0
TFEC	Macrophages M2	0.58924	0
GNGT2	Macrophages M2	0.588616	0
HLA-DRA	Macrophages M2	0.588001	0
L3MBTL4-AS1	Macrophages M2	0.586226	0
IL18	Macrophages M2	0.586031	0
ARHGAP15	Macrophages M2	0.584129	0
TREM2	Macrophages M2	0.580904	0
ARL11	Macrophages M2	0.579215	0
LST1	Macrophages M2	0.577244	0
CD53	Macrophages M2	0.576082	0
ARHGDIB	Macrophages M2	0.574999	0
RNASE6	Macrophages M2	0.574573	0
MILR1	Macrophages M2	0.574023	0
CYBA	Macrophages M2	0.573578	0
HAVCR2	Macrophages M2	0.572587	0
VAMP8	Macrophages M2	0.57043	0
NCF4	Macrophages M2	0.568953	0
SASH3	Macrophages M2	0.567177	0
CXorf21	Macrophages M2	0.564618	0
AC110995.1	Macrophages M2	0.564028	0
GPR65	Macrophages M2	0.562724	0
RGS18	Macrophages M2	0.562561	0
GMFG	Macrophages M2	0.562	0
OTULINL	Macrophages M2	0.559762	0
GPX1	Macrophages M2	0.558421	0
APOC1	Macrophages M2	0.55726	0
CD48	Macrophages M2	0.556676	0
ADAP2	Macrophages M2	0.555744	0
PCED1B-AS1	Macrophages M2	0.555442	0
NUDT16P1	Macrophages M2	0.554867	0
SLC7A7	Macrophages M2	0.554016	0
TNFSF8	Macrophages M2	0.553712	0
AOAH	Macrophages M2	0.552232	0
CCRL2	Macrophages M2	0.552051	0
IGSF6	Macrophages M2	0.551774	0
MS4A6A	Macrophages M2	0.55156	0
SH3BGRL	Macrophages M2	0.55152	0
TMIGD3	Macrophages M2	0.550273	0
LILRB4	Macrophages M2	0.550203	0
LAT2	Macrophages M2	0.549943	0
HHEX	Macrophages M2	0.549828	0
LAPTM5	Macrophages M2	0.549638	0
FCGR1B	Macrophages M2	0.549471	0
CD300LF	Macrophages M2	0.548729	0
EVI2B	Macrophages M2	0.548399	0
TBXAS1	Macrophages M2	0.547063	0
CD33	Macrophages M2	0.54703	0
LINC02611	Macrophages M2	0.545787	0
GIMAP4	Macrophages M2	0.544391	0
PARVG	Macrophages M2	0.543947	0
AL590764.1	Macrophages M2	0.542004	0
SAMSN1	Macrophages M2	0.541896	0
AIF1	Macrophages M2	0.541852	0
PYCARD	Macrophages M2	0.541475	0
RIPK3	Macrophages M2	0.540523	0
ABI3	Macrophages M2	0.539772	0
FGL2	Macrophages M2	0.539176	0
GPSM3	Macrophages M2	0.537038	0
AL161785.1	Macrophages M2	0.536923	0
IRF5	Macrophages M2	0.535341	0
FCGR3A	Macrophages M2	0.534543	0
MS4A7	Macrophages M2	0.534217	0
LINC01506	Macrophages M2	0.534043	0
HLA-DPB1	Macrophages M2	0.534022	0
TMEM86A	Macrophages M2	0.531792	0
LPAR6	Macrophages M2	0.531686	0
IFNGR1	Macrophages M2	0.531351	0
CRYBB1	Macrophages M2	0.531299	0
DRAM2	Macrophages M2	0.530518	0
IL16	Macrophages M2	0.529798	0
AC004921.1	Macrophages M2	0.529193	0
SQOR	Macrophages M2	0.529189	0
RCSD1	Macrophages M2	0.528699	0
C1QC	Macrophages M2	0.528545	0
ADAM28	Macrophages M2	0.527669	0
FCER1G	Macrophages M2	0.527151	0
LYN	Macrophages M2	0.526945	0
C1QB	Macrophages M2	0.526165	0
C1QA	Macrophages M2	0.525457	0
LINC01150	Macrophages M2	0.525326	0
NCK1-DT	Macrophages M2	0.524505	0
SCIMP	Macrophages M2	0.524339	0
CTSS	Macrophages M2	0.524181	0
CD74	Macrophages M2	0.523811	0
CLEC4A	Macrophages M2	0.523037	0
FCGR1A	Macrophages M2	0.521829	0
MSR1	Macrophages M2	0.521119	0
EBI3	Macrophages M2	0.520862	0
LINC01504	Macrophages M2	0.519912	0
C3AR1	Macrophages M2	0.519284	0
APOC1P1	Macrophages M2	0.518497	0
ARRB2	Macrophages M2	0.518169	0
CREG1	Macrophages M2	0.517114	0
SPI1	Macrophages M2	0.514817	0
HLA-DOA	Macrophages M2	0.514143	0
TLR2	Macrophages M2	0.513985	0
CLEC7A	Macrophages M2	0.51391	0
CD300C	Macrophages M2	0.512746	0
FCGR1CP	Macrophages M2	0.512677	0
CD4	Macrophages M2	0.512374	0
S100Z	Macrophages M2	0.511508	0
ASAH1	Macrophages M2	0.510709	0
AC119044.1	Macrophages M2	0.510478	0
ARPC3	Macrophages M2	0.508975	0
HLA-DPA1	Macrophages M2	0.507326	0
TM6SF1	Macrophages M2	0.506945	0
PPT1	Macrophages M2	0.506761	0
GIMAP2	Macrophages M2	0.5066	0
HLA-DRB1	Macrophages M2	0.506435	0
CEACAM21	Macrophages M2	0.50639	0
CASP10	Macrophages M2	0.506232	0
OSTF1	Macrophages M2	0.505034	0
ENTPD1	Macrophages M2	0.503836	0
TLR7	Macrophages M2	0.503428	0
HCST	Macrophages M2	0.503141	0
TLR1	Macrophages M2	0.502591	0
GPR160	Macrophages M2	0.502532	0
AC009119.1	Macrophages M2	0.501476	0
PLEKHA3P1	Macrophages M2	0.50088	0
DAPP1	Macrophages M2	0.500872	0
SLC2A9	Macrophages M2	0.500727	0
SERPINB1	Macrophages M2	0.500124	0
GAPT	Macrophages M2	0.499576	0
IRF8	Macrophages M2	0.49861	0
ATP8B4	Macrophages M2	0.498348	0
CTSH	Macrophages M2	0.498327	0
PTPN6	Macrophages M2	0.498167	0
HPGDS	Macrophages M2	0.497749	0
LAIR1	Macrophages M2	0.497174	0
PLEK	Macrophages M2	0.496999	0
ZNRF2	Macrophages M2	0.496581	0
AKR1A1	Macrophages M2	0.495779	0
TMSB4XP8	Macrophages M2	0.4957	0
FILNC1	Macrophages M2	0.495295	0
FTL	Macrophages M2	0.494853	0
NINJ1	Macrophages M2	0.49342	0
CD37	Macrophages M2	0.493318	0
WAS	Macrophages M2	0.492695	0
PSAP	Macrophages M2	0.492501	0
SYK	Macrophages M2	0.4919	0
SYNGR2	Macrophages M2	0.491865	0
LYL1	Macrophages M2	0.491714	0
NCKAP1L	Macrophages M2	0.491616	0
FERMT3	Macrophages M2	0.491482	0
CSTA	Macrophages M2	0.490867	0
CEBPA	Macrophages M2	0.490833	0
AC146944.2	Macrophages M2	0.489333	0
CYBB	Macrophages M2	0.488574	0
CARD8-AS1	Macrophages M2	0.488395	0
TMSB4X	Macrophages M2	0.488373	0
FTLP3	Macrophages M2	0.48815	0
GPR82	Macrophages M2	0.487534	0
HCK	Macrophages M2	0.48726	0
CALHM6	Macrophages M2	0.487243	0
NPC2	Macrophages M2	0.48629	0
AC090559.1	Macrophages M2	0.485997	0
FO393401.1	Macrophages M2	0.485557	0
CMTM6	Macrophages M2	0.485383	0
IL10RA	Macrophages M2	0.484935	0
GIMAP6	Macrophages M2	0.484797	0
CD300A	Macrophages M2	0.484532	0
TPRG1-AS1	Macrophages M2	0.484353	0
VAV1	Macrophages M2	0.484225	0
FAM49B	Macrophages M2	0.483547	0
PTAFR	Macrophages M2	0.483293	0
LINC00324	Macrophages M2	0.483186	0
AC138207.5	Macrophages M2	0.48317	0
SMCO4	Macrophages M2	0.483052	0
DENND2D	Macrophages M2	0.482845	0
MNDA	Macrophages M2	0.482809	0
AC098613.1	Macrophages M2	0.482602	0
LGALS9	Macrophages M2	0.481437	0
C1orf162	Macrophages M2	0.480537	0
AC099524.1	Macrophages M2	0.480291	0
LINC01480	Macrophages M2	0.479535	0
TMSB4XP1	Macrophages M2	0.479329	0
SCPEP1	Macrophages M2	0.478908	0
LPXN	Macrophages M2	0.478512	0
TMEM52B	Macrophages M2	0.478378	0
PIK3R5	Macrophages M2	0.478294	0
TPK1	Macrophages M2	0.478028	0
MFSD1	Macrophages M2	0.477436	0
KCNK13	Macrophages M2	0.476664	0
HEXA	Macrophages M2	0.475356	0
OSCAR	Macrophages M2	0.47438	0
M1AP	Macrophages M2	0.473696	0
CLEC12A	Macrophages M2	0.473601	0
CASP4	Macrophages M2	0.473588	0
SLC29A3	Macrophages M2	0.473434	0
NLRC4	Macrophages M2	0.473271	0
SIGLEC8	Macrophages M2	0.472758	0
AC243960.1	Macrophages M2	0.472553	0
LCP2	Macrophages M2	0.472129	0
RPS6KA1	Macrophages M2	0.470958	0
PIK3CD-AS1	Macrophages M2	0.470331	0
ITGB2	Macrophages M2	0.470186	0
CLECL1	Macrophages M2	0.470046	0
SLC37A2	Macrophages M2	0.469293	0
IL12RB1	Macrophages M2	0.468901	0
GPX1P2	Macrophages M2	0.468686	0
FFAR4	Macrophages M2	0.468443	0
PTPRC	Macrophages M2	0.46778	0
ARHGAP9	Macrophages M2	0.467307	0
CELA1	Macrophages M2	0.46652	0
AC138207.6	Macrophages M2	0.465974	0
ASCL2	Macrophages M2	0.465949	0
AC011899.2	Macrophages M2	0.46582	0
TNFSF12	Macrophages M2	0.465708	0
B2M	Macrophages M2	0.465023	0
APOC2	Macrophages M2	0.464578	0
AC010247.1	Macrophages M2	0.464371	0
FTLP2	Macrophages M2	0.464058	0
SNAP23	Macrophages M2	0.46401	0
AC010186.2	Macrophages M2	0.463974	0
FPR3	Macrophages M2	0.463739	0
SNX6	Macrophages M2	0.463703	0
LILRA2	Macrophages M2	0.463359	0
ATP6V0E1	Macrophages M2	0.463107	0
AC002091.1	Macrophages M2	0.462412	0
LRRC25	Macrophages M2	0.46241	0
MGST2	Macrophages M2	0.462304	0
CASP1	Macrophages M2	0.46225	0
ARPC2	Macrophages M2	0.461918	0
LY96	Macrophages M2	0.461836	0
SOWAHD	Macrophages M2	0.461305	0
SIGLEC9	Macrophages M2	0.461298	0
SIRPB2	Macrophages M2	0.460736	0
NECAP2	Macrophages M2	0.460549	0
NCOA4	Macrophages M2	0.460469	0
AL391832.3	Macrophages M2	0.460453	0
MGAT4A	Macrophages M2	0.460448	0
CACNA2D4	Macrophages M2	0.460234	0
PIK3AP1	Macrophages M2	0.459971	0
CSF1R	Macrophages M2	0.459183	0
PILRA	Macrophages M2	0.459149	0
APBB1IP	Macrophages M2	0.459062	0
NPL	Macrophages M2	0.458995	0
RNASET2	Macrophages M2	0.458828	0
AC073370.1	Macrophages M2	0.458597	0
ARL6IP5	Macrophages M2	0.457168	0
AL645941.2	Macrophages M2	0.456674	0
TMEM106A	Macrophages M2	0.456513	0
CYTH4	Macrophages M2	0.455972	0
FUOM	Macrophages M2	0.455734	0
THEMIS2	Macrophages M2	0.455425	0
FTLP15	Macrophages M2	0.454988	0
SIGLEC7	Macrophages M2	0.454798	0
LPAR5	Macrophages M2	0.454524	0
CAPG	Macrophages M2	0.454368	0
ANKRD22	Macrophages M2	0.453935	0
LINC01146	Macrophages M2	0.45393	0
AC079209.1	Macrophages M2	0.453609	0
HLA-DQA1	Macrophages M2	0.453508	0
DNASE2	Macrophages M2	0.453074	0
BLNK	Macrophages M2	0.453063	0
FYB1	Macrophages M2	0.452767	0
DENND1C	Macrophages M2	0.452451	0
LINC02285	Macrophages M2	0.452352	0
PRDX3	Macrophages M2	0.452309	0
AC139530.1	Macrophages M2	0.4523	0
ATG4A	Macrophages M2	0.451707	0
SNX20	Macrophages M2	0.4514	0
AC018755.4	Macrophages M2	0.451244	0
PLEKHO2	Macrophages M2	0.451243	0
CD69	Macrophages M2	0.451196	0
IFI30	Macrophages M2	0.451106	0
AC008083.2	Macrophages M2	0.45088	0
C20orf197	Macrophages M2	0.450233	0
CAP1	Macrophages M2	0.45017	0
FOLR2	Macrophages M2	0.44986	0
SELPLG	Macrophages M2	0.449724	0
TRGV7	Macrophages M2	0.449325	0
PLCG2	Macrophages M2	0.449179	0
BIN2	Macrophages M2	0.449117	0
FTLP17	Macrophages M2	0.449053	0
HLA-DRB6	Macrophages M2	0.4488	0
DPEP2	Macrophages M2	0.448688	0
HCLS1	Macrophages M2	0.447825	0
GNG10	Macrophages M2	0.447621	0
GLA	Macrophages M2	0.447194	0
COMMD8	Macrophages M2	0.447152	0
AC080023.2	Macrophages M2	0.446673	0
CYB5R4	Macrophages M2	0.446015	0
TMEM219	Macrophages M2	0.445448	0
TMSB4XP2	Macrophages M2	0.445262	0
APOC4-APOC2	Macrophages M2	0.445223	0
RN7SL138P	Macrophages M2	0.445075	0
VSIR	Macrophages M2	0.445027	0
CASP5	Macrophages M2	0.444939	0
RAP1A	Macrophages M2	0.444619	0
CAPZB	Macrophages M2	0.444607	0
LILRB1	Macrophages M2	0.444379	0
DOCK2	Macrophages M2	0.444168	0
LPCAT2	Macrophages M2	0.444019	0
RASGRP4	Macrophages M2	0.444014	0
TRAF3IP3	Macrophages M2	0.443956	0
TLR5	Macrophages M2	0.443349	0
LYZ	Macrophages M2	0.443338	0
PSMB10	Macrophages M2	0.443108	0
CSF3R	Macrophages M2	0.442957	0
GAL3ST4	Macrophages M2	0.442811	0
MS4A4A	Macrophages M2	0.442613	0
LILRA1	Macrophages M2	0.442471	0
AD000864.1	Macrophages M2	0.442281	0
CXCL16	Macrophages M2	0.442122	0
AF127936.1	Macrophages M2	0.442066	0
PPARG	Macrophages M2	0.441997	0
CD3D	Macrophages M2	0.441751	0
AL133371.2	Macrophages M2	0.44126	0
TRPC2	Macrophages M2	0.441063	0
DHRS7	Macrophages M2	0.440734	0
GIMAP7	Macrophages M2	0.440656	0
AC243960.3	Macrophages M2	0.440524	0
SRGN	Macrophages M2	0.440469	0
SIGLEC14	Macrophages M2	0.439917	0
LIPA	Macrophages M2	0.43969	0
TNFSF13	Macrophages M2	0.439192	0
ALOX5AP	Macrophages M2	0.439167	0
KLRB1	Macrophages M2	0.438751	0
FCGRT	Macrophages M2	0.438467	0
ATG7	Macrophages M2	0.438255	0
KCNQ1	Macrophages M2	0.437348	0
SAT1	Macrophages M2	0.436852	0
HACD4	Macrophages M2	0.436825	0
PTPN22	Macrophages M2	0.436697	0
IL10	Macrophages M2	0.436434	0
CD84	Macrophages M2	0.435552	0
PTPN7	Macrophages M2	0.435532	0
GPR141	Macrophages M2	0.435521	0
MAT2B	Macrophages M2	0.43544	0
U62317.1	Macrophages M2	0.434813	0
LINC01094	Macrophages M2	0.434777	0
AC006033.2	Macrophages M2	0.434051	0
ARL5A	Macrophages M2	0.433856	0
AL121944.1	Macrophages M2	0.433464	0
APOBEC3G	Macrophages M2	0.433438	0
CASS4	Macrophages M2	0.433368	0
CD14	Macrophages M2	0.433166	0
MERTK	Macrophages M2	0.433117	0
AL392172.1	Macrophages M2	0.433081	0
CTBS	Macrophages M2	0.433031	0
STX11	Macrophages M2	0.432842	0
ANAPC16	Macrophages M2	0.432822	0
RHOA	Macrophages M2	0.432505	0
ALOX5	Macrophages M2	0.432495	0
FGF20	Macrophages M2	0.432139	0
LINC02642	Macrophages M2	0.432029	0
CD68	Macrophages M2	0.431986	0
DLEU7	Macrophages M2	0.431879	0
MYO1F	Macrophages M2	0.431402	0
C16orf54	Macrophages M2	0.431252	0
SLA	Macrophages M2	0.431164	0
SVBP	Macrophages M2	0.430502	0
TRG-AS1	Macrophages M2	0.430441	0
RHOH	Macrophages M2	0.430108	0
BATF	Macrophages M2	0.430099	0
NAT1	Macrophages M2	0.429781	0
LINC02391	Macrophages M2	0.429646	0
ORMDL2	Macrophages M2	0.428733	0
VSIG4	Macrophages M2	0.428616	0
IGF1	Macrophages M2	0.428612	0
DOK3	Macrophages M2	0.428591	0
P2RY13	Macrophages M2	0.428373	0
LINC01907	Macrophages M2	0.428182	0
TMEM35B	Macrophages M2	0.427813	0
CD58	Macrophages M2	0.42778	0
FTLP5	Macrophages M2	0.427594	0
LRMDA	Macrophages M2	0.426803	0
GLRX	Macrophages M2	0.426786	0
SMPDL3A	Macrophages M2	0.426726	0
EMB	Macrophages M2	0.42638	0
TMEM59	Macrophages M2	0.426216	0
STXBP2	Macrophages M2	0.426202	0
CIAO2A	Macrophages M2	0.425847	0
APOBEC3H	Macrophages M2	0.425795	0
IL15	Macrophages M2	0.425089	0
PIK3CG	Macrophages M2	0.424989	0
ARPC5	Macrophages M2	0.423666	0
C11orf45	Macrophages M2	0.423577	0
FPR1	Macrophages M2	0.423464	0
PNKD	Macrophages M2	0.423065	0
LINC01736	Macrophages M2	0.422648	0
ARHGAP18	Macrophages M2	0.422635	0
CPVL	Macrophages M2	0.422467	0
NAAA	Macrophages M2	0.421889	0
AKR1B1	Macrophages M2	0.421572	0
GPR132	Macrophages M2	0.421351	0
CEBPE	Macrophages M2	0.421073	0
ASGR2	Macrophages M2	0.420953	0
CCR5	Macrophages M2	0.420204	0
ZNF812P	Macrophages M2	0.42014	0
ARHGAP30	Macrophages M2	0.420104	0
GIMAP1	Macrophages M2	0.419986	0
GNA15	Macrophages M2	0.419888	0
CRTAM	Macrophages M2	0.419696	0
AC079015.1	Macrophages M2	0.419295	0
GSTO1	Macrophages M2	0.419046	0
FLVCR2	Macrophages M2	0.418934	0
UBE2D3	Macrophages M2	0.418441	0
KYNU	Macrophages M2	0.418067	0
PRSS36	Macrophages M2	0.417617	0
AL359979.2	Macrophages M2	0.417584	0
PRR13	Macrophages M2	0.417501	0
ADRB2	Macrophages M2	0.417324	0
CCDC69	Macrophages M2	0.416753	0
PCED1B	Macrophages M2	0.41672	0
RPS27L	Macrophages M2	0.41665	0
ITM2B	Macrophages M2	0.416545	0
PLB1	Macrophages M2	0.416082	0
SNX2	Macrophages M2	0.416018	0
CD59	Macrophages M2	0.41581	0
NCF1	Macrophages M2	0.415804	0
TMC8	Macrophages M2	0.415755	0
CORO1A	Macrophages M2	0.415732	0
P2RX4	Macrophages M2	0.415625	0
AL139125.1	Macrophages M2	0.415271	0
HAUS4	Macrophages M2	0.415207	0
AC005632.2	Macrophages M2	0.415067	0
KCNE3	Macrophages M2	0.414791	0
SUMF1	Macrophages M2	0.41476	0
AL158071.4	Macrophages M2	0.41467	0
FCGR2A	Macrophages M2	0.414528	0
CCR1	Macrophages M2	0.414456	0
LILRB2	Macrophages M2	0.414427	0
SELENOTP1	Macrophages M2	0.414006	0
SUSD3	Macrophages M2	0.413998	0
AC002091.2	Macrophages M2	0.413961	0
HLA-DRB9	Macrophages M2	0.413736	0
GM2A	Macrophages M2	0.413141	0
CD40	Macrophages M2	0.413106	0
AP002784.2	Macrophages M2	0.412875	0
NCF2	Macrophages M2	0.412795	0
HSD17B11	Macrophages M2	0.412628	0
RPL7AP64	Macrophages M2	0.412608	0
PSME1	Macrophages M2	0.412421	0
CLIC2	Macrophages M2	0.41241	0
C1GALT1C1	Macrophages M2	0.412197	0
HPSE	Macrophages M2	0.412184	0
STAC3	Macrophages M2	0.411728	0
SIGLEC22P	Macrophages M2	0.41149	0
ARHGAP4	Macrophages M2	0.411101	0
UCP2	Macrophages M2	0.410472	0
GZMA	Macrophages M2	0.410246	0
LGMNP1	Macrophages M2	0.410012	0
DOCK8	Macrophages M2	0.409945	0
SLCO2B1	Macrophages M2	0.409931	0
HELQ	Macrophages M2	0.409848	0
C9orf66	Macrophages M2	0.409376	0
SIT1	Macrophages M2	0.408823	0
IL10RB	Macrophages M2	0.408641	0
CREM	Macrophages M2	0.408432	0
LACTB	Macrophages M2	0.408283	0
SLC9A9	Macrophages M2	0.407755	0
AC122713.2	Macrophages M2	0.407622	0
C5orf15	Macrophages M2	0.407487	0
ZC3H12D	Macrophages M2	0.407278	0
GPN3	Macrophages M2	0.406967	0
GABARAP	Macrophages M2	0.40673	0
PLXDC2	Macrophages M2	0.406454	0
ST14	Macrophages M2	0.406059	0
PSMB8-AS1	Macrophages M2	0.405941	0
ME2	Macrophages M2	0.405812	0
KRCC1	Macrophages M2	0.405734	0
C14orf119	Macrophages M2	0.405674	0
CAT	Macrophages M2	0.405391	0
UBE2F	Macrophages M2	0.405072	0
ANXA7	Macrophages M2	0.404862	0
FGD2	Macrophages M2	0.403679	0
CREBL2	Macrophages M2	0.403541	0
RGS19	Macrophages M2	0.403286	0
CNPY3	Macrophages M2	0.403255	0
AC097504.2	Macrophages M2	0.403246	0
LHFPL2	Macrophages M2	0.403123	0
TLR8	Macrophages M2	0.402983	0
PPCS	Macrophages M2	0.402597	0
MAP3K8	Macrophages M2	0.401601	0
NCF1B	Macrophages M2	0.401549	0
SCIN	Macrophages M2	0.401532	0
LGMN	Macrophages M2	0.400567	0
KLHL6	Macrophages M2	0.400526	0
SELENOF	Macrophages M2	0.400247	0
SLAMF8	Macrophages M2	0.400068	0

## Sheet: Coef_Neg
Gene_Name	Cells	Correlation	P_Value
SELPLG	Macrophages M0	-0.402653	0
LINC01736	Macrophages M0	-0.403847	0
AC099524.1	Macrophages M0	-0.4089	0
CSF2RA	Macrophages M0	-0.411855	0
FGF20	Macrophages M0	-0.428591	0
VSIR	Macrophages M0	-0.431982	0
RGS10	Macrophages M0	-0.439549	0
QSOX2	Macrophages M2	-0.4002	0
TECPR2	Macrophages M2	-0.40032	0
AC114488.2	Macrophages M2	-0.400337	0
AL442125.1	Macrophages M2	-0.400355	0
AGPAT4	Macrophages M2	-0.400442	0
KMT2B	Macrophages M2	-0.400585	0
SART3	Macrophages M2	-0.400816	0
UPF1	Macrophages M2	-0.400839	0
KLHDC4	Macrophages M2	-0.400924	0
SMCR5	Macrophages M2	-0.401012	0
AC107068.1	Macrophages M2	-0.401399	0
ANO8	Macrophages M2	-0.401895	0
CAPN10	Macrophages M2	-0.401913	0
CDK11B	Macrophages M2	-0.401918	0
LETM1	Macrophages M2	-0.401933	0
TANC2	Macrophages M2	-0.402476	0
GPSM1	Macrophages M2	-0.402494	0
RABL6	Macrophages M2	-0.402532	0
ZC3H13	Macrophages M2	-0.402583	0
ELP1	Macrophages M2	-0.402885	0
PROM2	Macrophages M2	-0.403078	0
ASB1	Macrophages M2	-0.403082	0
GNA11	Macrophages M2	-0.403179	0
MIA3	Macrophages M2	-0.403204	0
LONP1	Macrophages M2	-0.403229	0
CPSF1	Macrophages M2	-0.403321	0
AFDN	Macrophages M2	-0.403416	0
TBC1D26	Macrophages M2	-0.403421	0
AC090241.3	Macrophages M2	-0.403426	0
UBN2	Macrophages M2	-0.403517	0
FBRSL1	Macrophages M2	-0.403946	0
MORC2	Macrophages M2	-0.403986	0
PHF2	Macrophages M2	-0.404095	0
SEMA4C	Macrophages M2	-0.404133	0
NDUFV1	Macrophages M2	-0.404217	0
AC020763.4	Macrophages M2	-0.404274	0
GMEB2	Macrophages M2	-0.40447	0
MIR573	Macrophages M2	-0.4048	0
PRR12	Macrophages M2	-0.404961	0
PDZK1P1	Macrophages M2	-0.405249	0
FAM222B	Macrophages M2	-0.405276	0
E4F1	Macrophages M2	-0.40557	0
FZR1	Macrophages M2	-0.40579	0
ZNF318	Macrophages M2	-0.405941	0
FARP1	Macrophages M2	-0.406198	0
AP1M1	Macrophages M2	-0.406277	0
SYVN1	Macrophages M2	-0.406701	0
RRP12	Macrophages M2	-0.406788	0
LRRC47	Macrophages M2	-0.406912	0
SAFB2	Macrophages M2	-0.407025	0
ATXN2L	Macrophages M2	-0.40706	0
MDC1	Macrophages M2	-0.407115	0
GTF2F1	Macrophages M2	-0.407475	0
UBAP1L	Macrophages M2	-0.40763	0
PLCG1	Macrophages M2	-0.407697	0
AC093110.1	Macrophages M2	-0.407913	0
MAPKBP1	Macrophages M2	-0.40805	0
GUCA1B	Macrophages M2	-0.408162	0
RBM10	Macrophages M2	-0.408255	0
FLYWCH1	Macrophages M2	-0.408655	0
ACACA	Macrophages M2	-0.408878	0
EP400	Macrophages M2	-0.409016	0
NUMA1	Macrophages M2	-0.409101	0
AL121845.3	Macrophages M2	-0.40934	0
CEP164	Macrophages M2	-0.409375	0
POGZ	Macrophages M2	-0.409629	0
AC090510.2	Macrophages M2	-0.409681	0
PTPRD	Macrophages M2	-0.409796	0
COG1	Macrophages M2	-0.410309	0
DNMT3A	Macrophages M2	-0.410419	0
MAPK8IP3	Macrophages M2	-0.410453	0
AC122688.3	Macrophages M2	-0.410457	0
NCOA6	Macrophages M2	-0.410561	0
PPP1R26	Macrophages M2	-0.410822	0
ULK1	Macrophages M2	-0.410972	0
AC020558.2	Macrophages M2	-0.411272	0
PPP1R37	Macrophages M2	-0.411703	0
TMEM94	Macrophages M2	-0.412116	0
NEURL4	Macrophages M2	-0.412274	0
BRD4	Macrophages M2	-0.412386	0
SEC16A	Macrophages M2	-0.412526	0
DHX30	Macrophages M2	-0.412913	0
NR6A1	Macrophages M2	-0.413384	0
SETD1A	Macrophages M2	-0.413644	0
SCYL1	Macrophages M2	-0.414122	0
PIAS4	Macrophages M2	-0.414207	0
CAPN15	Macrophages M2	-0.414806	0
PRPF6	Macrophages M2	-0.414852	0
ZMYM3	Macrophages M2	-0.415098	0
AC073869.1	Macrophages M2	-0.415152	0
GTF3C1	Macrophages M2	-0.415172	0
FAM160B2	Macrophages M2	-0.415175	0
CEP250	Macrophages M2	-0.41542	0
PPAN	Macrophages M2	-0.415425	0
AC009090.4	Macrophages M2	-0.415819	0
ZNF768	Macrophages M2	-0.415855	0
GAK	Macrophages M2	-0.416355	0
AP006623.1	Macrophages M2	-0.416402	0
LEMD2	Macrophages M2	-0.416794	0
SMG7	Macrophages M2	-0.417589	0
DYNC1H1	Macrophages M2	-0.418126	0
AL121929.2	Macrophages M2	-0.418561	0
ARFGAP1	Macrophages M2	-0.418902	0
SUGP2	Macrophages M2	-0.419485	0
HERC2	Macrophages M2	-0.41955	0
RHBDF1	Macrophages M2	-0.419646	0
MAP2K7	Macrophages M2	-0.419835	0
AC137932.3	Macrophages M2	-0.419967	0
ZMYND8	Macrophages M2	-0.420143	0
XAB2	Macrophages M2	-0.421802	0
CDC42BPB	Macrophages M2	-0.422225	0
HGS	Macrophages M2	-0.422329	0
LUC7L2	Macrophages M2	-0.422361	0
ANKRD11	Macrophages M2	-0.422809	0
TRIM62	Macrophages M2	-0.423037	0
CHTF18	Macrophages M2	-0.423092	0
NOL4L	Macrophages M2	-0.42358	0
ATN1	Macrophages M2	-0.423636	0
TBC1D20	Macrophages M2	-0.423939	0
GPATCH8	Macrophages M2	-0.42426	0
BRF1	Macrophages M2	-0.42463	0
AC004232.2	Macrophages M2	-0.424709	0
PCNX2	Macrophages M2	-0.425132	0
ILF3	Macrophages M2	-0.425935	0
GIT1	Macrophages M2	-0.425991	0
MSL1	Macrophages M2	-0.426081	0
AC022966.1	Macrophages M2	-0.426972	0
AARSD1	Macrophages M2	-0.427083	0
PRRC2A	Macrophages M2	-0.427983	0
SART1	Macrophages M2	-0.428698	0
USP20	Macrophages M2	-0.428737	0
AARS	Macrophages M2	-0.428934	0
EPS15L1	Macrophages M2	-0.429087	0
AC009955.3	Macrophages M2	-0.429488	0
HNRNPUL2	Macrophages M2	-0.429727	0
EHMT1	Macrophages M2	-0.429976	0
INTS11	Macrophages M2	-0.430591	0
SREBF2	Macrophages M2	-0.43064	0
DGCR8	Macrophages M2	-0.431501	0
PTPN23	Macrophages M2	-0.431556	0
SCAF1	Macrophages M2	-0.431894	0
KLC1	Macrophages M2	-0.432408	0
AP001505.1	Macrophages M2	-0.432441	0
AP3D1	Macrophages M2	-0.432607	0
AXIN1	Macrophages M2	-0.432724	0
BACE1-AS	Macrophages M2	-0.432728	0
DHX38	Macrophages M2	-0.432957	0
B4GALNT4	Macrophages M2	-0.433518	0
LSM14B	Macrophages M2	-0.434053	0
AC068134.3	Macrophages M2	-0.434061	0
ZBTB17	Macrophages M2	-0.434477	0
ADCY10P1	Macrophages M2	-0.434613	0
ZNF335	Macrophages M2	-0.435645	0
RAB40C	Macrophages M2	-0.435679	0
ATXN2	Macrophages M2	-0.436275	0
PELP1	Macrophages M2	-0.436478	0
RBM33	Macrophages M2	-0.437207	0
MDN1	Macrophages M2	-0.437264	0
STARD9	Macrophages M2	-0.437408	0
GATAD2B	Macrophages M2	-0.437487	0
SUPT5H	Macrophages M2	-0.437614	0
STK35	Macrophages M2	-0.439766	0
TBKBP1	Macrophages M2	-0.440612	0
TAOK2	Macrophages M2	-0.440994	0
AC084337.1	Macrophages M2	-0.441321	0
KSR1	Macrophages M2	-0.442139	0
PHRF1	Macrophages M2	-0.44385	0
ANAPC2	Macrophages M2	-0.443936	0
AL662907.1	Macrophages M2	-0.444124	0
SMARCA4	Macrophages M2	-0.446997	0
EHMT2	Macrophages M2	-0.447638	0
HDGFL2	Macrophages M2	-0.44774	0
CHD2	Macrophages M2	-0.448013	0
HIP1R	Macrophages M2	-0.448261	0
MYBBP1A	Macrophages M2	-0.448577	0
AL160006.1	Macrophages M2	-0.451518	0
FBXL19	Macrophages M2	-0.452056	0
AC093297.2	Macrophages M2	-0.452359	0
SIN3B	Macrophages M2	-0.452611	0
MIR4292	Macrophages M2	-0.453422	0
NOC2L	Macrophages M2	-0.453558	0
CRAMP1	Macrophages M2	-0.45423	0
GOLGA3	Macrophages M2	-0.454602	0
AC104938.1	Macrophages M2	-0.455547	0
RAI1	Macrophages M2	-0.457559	0
ZNF343	Macrophages M2	-0.457698	0
ADGRL1	Macrophages M2	-0.457777	0
FAM168B	Macrophages M2	-0.458298	0
CHERP	Macrophages M2	-0.460653	0
FOXK2	Macrophages M2	-0.461938	0
SFSWAP	Macrophages M2	-0.462416	0
GNL1	Macrophages M2	-0.463542	0
UBE2O	Macrophages M2	-0.464345	0
MARK4	Macrophages M2	-0.465673	0
RAB11FIP3	Macrophages M2	-0.465989	0
OTUD3	Macrophages M2	-0.466487	0
ZNF316	Macrophages M2	-0.46703	0
REXO1	Macrophages M2	-0.467941	0
AKAP8L	Macrophages M2	-0.4689	0
AGO2	Macrophages M2	-0.469563	0
DIS3L2	Macrophages M2	-0.469891	0
FASN	Macrophages M2	-0.470019	0
PPME1	Macrophages M2	-0.470024	0
EDC4	Macrophages M2	-0.472402	0
ZNF512B	Macrophages M2	-0.475587	0
TSC2	Macrophages M2	-0.476294	0
SURF6	Macrophages M2	-0.476542	0
IGHMBP2	Macrophages M2	-0.476985	0
MIB2	Macrophages M2	-0.477579	0
RILPL1	Macrophages M2	-0.47906	0
AL138820.1	Macrophages M2	-0.48343	0
IRGQ	Macrophages M2	-0.484773	0
SNAPC4	Macrophages M2	-0.487522	0
TNPO2	Macrophages M2	-0.489905	0
PKD1	Macrophages M2	-0.491874	0
AGAP1	Macrophages M2	-0.493872	0
MVD	Macrophages M2	-0.498544	0
WRNIP1	Macrophages M2	-0.517113	0
SAFB	Macrophages M2	-0.518886	0
DDX51	Macrophages M2	-0.524594	0
DVL1	Macrophages M2	-0.537967	0
